# Supplementary material for: Acetyl­ferrocene–2-chloro-1-ferrocenyl­ethanone (1/1)
Source: Acta Crystallogr Sect E Struct Rep Online. 2011 Sep 30;67(Pt 10):m1447–8. doi: 10.1107/S1600536811038244 (PMC3201489; doi:10.1107/S1600536811038244)
Supplement: Supplementary file 1 [file e-67-m1447-sup1.cif]

##############################################################################
#                                                                            #
# This CIF contains the data in a paper accepted for publication in          #
# Acta Crystallographica Section E. It conforms to the requirements of       #
# Notes for Authors for Acta Crystallographica Section E, and has been       #
# peer reviewed under the auspices of the IUCr Commission on Journals.       #
#                                                                            #
# Full details of the Crystallographic Information File format               #
# are given in the paper "The Crystallographic Information File (CIF):       #
# a New Standard Archive File for Crystallography" by S. R. Hall, F. H.      #
# Allen and I. D. Brown [Acta Cryst. (1991), A47, 655-685].                  #
#                                                                            #
# The current version of the core CIF dictionary is obtainable from          #
# ftp://ftp.iucr.org/pub/cif_core.dic.                                       #
#                                                                            #
# Software is freely available for graphical display of the structure(s)     #
# in this CIF. For information consult the CIF software page                 #
# http://www.iucr.org/resources/cif/software.                                #
#                                                                            #
# This file may be used for bona fide research purposes within the           #
# scientific community so long as proper attribution is given to the journal # 
# article from which it was obtained.                                        #
#                                                                            #
##############################################################################
data_global
_audit_creation_method     'form.cif (version 2.0)'
_journal_data_validation_number     ?
_journal_date_recd_electronic     2011-08-26
_journal_date_accepted     2011-09-19
_journal_name_full     'Acta Crystallographica, Section E'
_journal_year     2011
_journal_volume     67
_journal_issue     10
_journal_page_first     m1447
_journal_page_last     m1448
_journal_paper_category     QM
_journal_coeditor_code     CV5144
_publ_contact_author_name     'Dr. Milan Erben'
_publ_contact_author_address
;Department of General and Inorganic Chemistry
Faculty of Chemical Technology
University of Pardubice
Studentsk\'a 95
Pardubice 532 10
Czech Republic
;
_publ_contact_author_email     milan.erben@upce.cz
_publ_contact_author_fax      42E306(5)
_publ_contact_author_phone      42E306(5)
_publ_section_title
;
Acetylferrocene--2-chloro-1-ferrocenylethanone (1/1)
;
loop_
    _publ_author_name
    _publ_author_address
    'Erben*, Milan'
;Department of General and Inorganic Chemistry
Faculty of Chemical Technology
University of Pardubice
Studentsk\'a 95
Pardubice 532 10
Czech Republic
;
    'Vinkl\'arek, Jarom\'ir'
;Department of General and Inorganic Chemistry
Faculty of Chemical Technology
University of Pardubice
Studentsk\'a 95
Pardubice 532 10
Czech Republic
;
    "R\%u\<zi\<cka, Ale\<s"
;Department of General and Inorganic Chemistry
Faculty of Chemical Technology
University of Pardubice
Studentsk\'a 95
Pardubice 532 10
Czech Republic
;
data_I
_audit_creation_method     SHELXL-97
_chemical_name_systematic
;
acetylferrocene--2-chloro-1-ferrocenylethanone (1/1)
;
_chemical_formula_moiety     'C12 H11 Cl1 Fe1 O1, C12 H12 Fe1 O1'
_chemical_formula_sum     'C24 H23 Cl1 Fe2 O2'
_chemical_formula_iupac     '[Fe (C5 H5) (C7 H6 Cl O)] [Fe (C5 H5) (C7 H7 O)]'
_chemical_formula_weight     490.56
_chemical_melting_point     350
_symmetry_cell_setting     monoclinic
_symmetry_space_group_name_H-M     'P 2/c'
_symmetry_space_group_name_Hall     '-P 2yc'
loop_
    _symmetry_equiv_pos_as_xyz
    'x, y, z'
    '-x, y, -z+1/2'
    '-x, -y, -z'
    'x, -y, z-1/2'
_cell_length_a     15.2981(11)
_cell_length_b     5.7338(3)
_cell_length_c     24.4051(12)
_cell_angle_alpha     90.0
_cell_angle_beta     112.031(7)
_cell_angle_gamma     90.0
_cell_volume     1984.5(2)
_cell_formula_units_Z     4
_cell_measurement_reflns_used     9981
_cell_measurement_theta_min     1
_cell_measurement_theta_max     27.5
_cell_measurement_temperature     150.0(10)
_exptl_crystal_description     block
_exptl_crystal_colour     red
_exptl_crystal_size_max     0.15
_exptl_crystal_size_mid     0.10
_exptl_crystal_size_min     0.08
_exptl_crystal_density_diffrn     1.642
_exptl_crystal_density_meas     ?
_exptl_crystal_density_method     'not measured'
_exptl_crystal_F_000     1008
loop_
    _exptl_crystal_face_index_h
    _exptl_crystal_face_index_k
    _exptl_crystal_face_index_l
    _exptl_crystal_face_perp_dist
    1 0 0 0.040
    0 1 0 0.050
    0 0 1 0.075
    -1 0 0 0.040
    0 -1 0 0.050
    0 0 -1 0.075
_exptl_absorpt_coefficient_mu     1.615
_exptl_absorpt_correction_type     gaussian
_exptl_absorpt_process_details
;
(Coppens, 1970)
;
_exptl_absorpt_correction_T_min     0.791
_exptl_absorpt_correction_T_max     0.886
_exptl_special_details
;
Melting point: 349--350 K. Spectroscopic analysis: IR (diamond ATR, cm^-1^):
3097 (<i>m</i>), 2955 (<i>m</i>), 2916 (<i>s</i>), 2848 (<i>s</i>), 1673
(<i>m</i>), 1660 (m, sh), 1652 (<i>versus</i>), 1451 (<i>m</i>), 1408 (w),
1374 (<i>s</i>), 1356 (<i>m</i>), 1278 (<i>versus</i>), 1240 (<i>m</i>), 1103
(<i>m</i>), 1066 (w), 1038 (<i>m</i>), 960 (w), 892 (<i>m</i>), 848 (w), 819
(<i>versus</i>), 720 (<i>m</i>), 668 (w), 618 (<i>s</i>), 593 (w), 531
(<i>s</i>), 494 (<i>s</i>), 480 (<i>versus</i>), 458(<i>s</i>).
;
_diffrn_ambient_temperature     150.0(10)
_diffrn_radiation_type     MoK\a
_diffrn_radiation_wavelength     0.71073
_diffrn_radiation_monochromator     graphite
_diffrn_measurement_device_type     'Nonius KappaCCD area-detector'
_diffrn_measurement_method     '\f and \w scans to fill the Ewald sphere'
_diffrn_detector_area_resol_mean     9.091
_diffrn_reflns_number     9948
_diffrn_reflns_av_R_equivalents     0.0519
_diffrn_reflns_av_sigmaI/netI     0.0742
_diffrn_reflns_theta_min     2.69
_diffrn_reflns_theta_max     27.50
_diffrn_reflns_theta_full     27.50
_diffrn_measured_fraction_theta_max     0.986
_diffrn_measured_fraction_theta_full     0.986
_diffrn_reflns_limit_h_min     -18
_diffrn_reflns_limit_h_max     19
_diffrn_reflns_limit_k_min     -5
_diffrn_reflns_limit_k_max     7
_diffrn_reflns_limit_l_min     -21
_diffrn_reflns_limit_l_max     31
_diffrn_standards_number     0
_diffrn_standards_interval_count     ?
_diffrn_standards_interval_time     ?
_diffrn_standards_decay_%     ?
_refine_special_details
;
Refinement of <i>F</i>^2^ against ALL reflections. The weighted <i>R</i>-factor
<i>wR</i> and goodness of fit <i>S</i> are based on <i>F</i>^2^, conventional
<i>R</i>-factors <i>R</i> are based on <i>F</i>, with <i>F</i> set to zero for
negative <i>F</i>^2^. The threshold expression of <i>F</i>^2^ >
\s(<i>F</i>^2^) is used only for calculating <i>R</i>-factors(gt) <i>etc</i>.
and is not relevant to the choice of reflections for refinement.
<i>R</i>-factors based on <i>F</i>^2^ are statistically about twice as large
as those based on <i>F</i>, and <i>R</i>- factors based on ALL data will be
even larger.
;
_reflns_number_total     4502
_reflns_number_gt     3232
_reflns_threshold_expression     >2sigma(I)
_refine_ls_structure_factor_coef     Fsqd
_refine_ls_matrix_type     full
_refine_ls_R_factor_all     0.0962
_refine_ls_R_factor_gt     0.0589
_refine_ls_wR_factor_gt     0.1297
_refine_ls_wR_factor_ref     0.1514
_refine_ls_goodness_of_fit_ref     0.973
_refine_ls_restrained_S_all     0.973
_refine_ls_number_reflns     4502
_refine_ls_number_parameters     262
_refine_ls_number_restraints     0
_refine_ls_hydrogen_treatment     constr
_refine_ls_weighting_scheme     calc
_refine_ls_weighting_details
         'calc w=1/[\s^2^(Fo^2^)+(0.0630P)^2^+9.3142P] where P=(Fo^2^+2Fc^2^)/3'
_atom_sites_solution_hydrogens     geom
_atom_sites_solution_primary     direct
_atom_sites_solution_secondary     difmap
_refine_ls_shift/su_max     0.000
_refine_ls_shift/su_mean     0.000
_refine_diff_density_max     0.483
_refine_diff_density_min     -1.215
_refine_ls_extinction_method     none
_refine_ls_extinction_coef     ?
loop_
    _atom_type_symbol
    _atom_type_description
    _atom_type_scat_dispersion_real
    _atom_type_scat_dispersion_imag
    _atom_type_scat_source
    C C 0.0033 0.0016 'International Tables Vol C Tables 4.2.6.8 and 6.1.1.4'
    H H 0.0000 0.0000 'International Tables Vol C Tables 4.2.6.8 and 6.1.1.4'
    O O 0.0106 0.0060 'International Tables Vol C Tables 4.2.6.8 and 6.1.1.4'
    Fe Fe 0.3463 0.8444 'International Tables Vol C Tables 4.2.6.8 and 6.1.1.4'
    Cl Cl 0.1484 0.1585 'International Tables Vol C Tables 4.2.6.8 and 6.1.1.4'
_computing_data_collection     'COLLECT (Hooft, 1998)'
_computing_cell_refinement     'DENZO/SCALEPACK (Otwinowski & Minor, 1997)'
_computing_data_reduction     'DENZO/SCALEPACK (Otwinowski & Minor, 1997)'
_computing_structure_solution     'SIR92 (Altomare <i>et al.</i>, 1994)'
_computing_structure_refinement     'SHELXL-97 (Sheldrick, 2008)'
_computing_molecular_graphics     'PLATON (Spek, 2009)'
_computing_publication_material     'enCIFer (Allen et al., 2004)'
loop_
    _atom_site_type_symbol
    _atom_site_label
    _atom_site_fract_x
    _atom_site_fract_y
    _atom_site_fract_z
    _atom_site_U_iso_or_equiv
    _atom_site_adp_type
    _atom_site_calc_flag
    _atom_site_refinement_flags
    _atom_site_occupancy
    _atom_site_symmetry_multiplicity
    _atom_site_disorder_assembly
    _atom_site_disorder_group
    Fe Fe1 0.22439(4) 0.81308(10) 0.05785(3) 0.01538(18) Uani d . 1 1 . .
    Fe Fe2 0.36043(5) 0.35801(11) 0.34458(3) 0.01683(18) Uani d . 1 1 . .
    Cl Cl1 0.08171(16) 0.8811(4) 0.22170(9) 0.0682(6) Uani d . 1 1 . .
    O O1 0.1117(3) 1.2154(6) 0.13777(18) 0.0347(9) Uani d . 1 1 . .
    C C10 0.3214(3) 0.5641(8) 0.0624(2) 0.0215(10) Uani d . 1 1 . .
    H H10 0.3124 0.4388 0.0367 0.026 Uiso d R 1 1 . .
    C C1 0.1050(3) 0.9508(8) 0.0629(2) 0.0199(10) Uani d . 1 1 . .
    C C2 0.0869(3) 0.7242(8) 0.0358(2) 0.0195(10) Uani d . 1 1 . .
    H H2 0.0652 0.5943 0.0497 0.023 Uiso d R 1 1 . .
    O O2 0.1710(3) 0.6485(6) 0.38637(19) 0.0358(9) Uani d . 1 1 . .
    C C12 0.3591(3) 0.9268(8) 0.1048(2) 0.0228(10) Uani d . 1 1 . .
    H H12 0.3785 1.0814 0.1117 0.027 Uiso d R 1 1 . .
    C C14 0.3080(3) 0.1198(8) 0.3857(2) 0.0222(10) Uani d . 1 1 . .
    H H14 0.2677 -0.0025 0.3674 0.027 Uiso d R 1 1 . .
    C C18 0.1843(3) 0.4500(9) 0.3721(2) 0.0238(10) Uani d . 1 1 . .
    C C3 0.1083(3) 0.7360(9) -0.0156(2) 0.0231(10) Uani d . 1 1 . .
    H H3 0.1021 0.6144 -0.0421 0.028 Uiso d R 1 1 . .
    C C13 0.2802(3) 0.3504(8) 0.3943(2) 0.0198(10) Uani d . 1 1 . .
    C C11 0.3566(3) 0.7881(9) 0.0558(2) 0.0211(10) Uani d . 1 1 . .
    H H11 0.3748 0.8349 0.0251 0.025 Uiso d R 1 1 . .
    C C15 0.4080(4) 0.1097(9) 0.4101(2) 0.0259(11) Uani d . 1 1 . .
    H H15 0.4448 -0.0204 0.4110 0.031 Uiso d R 1 1 . .
    C C5 0.1390(3) 1.0972(8) 0.0278(2) 0.0226(10) Uani d . 1 1 . .
    H H5 0.1564 1.2530 0.0352 0.027 Uiso d R 1 1 . .
    C C9 0.3028(3) 0.5646(8) 0.1146(2) 0.0235(11) Uani d . 1 1 . .
    H H9 0.2792 0.4401 0.1293 0.028 Uiso d R 1 1 . .
    C C17 0.3638(3) 0.4823(8) 0.4241(2) 0.0204(10) Uani d . 1 1 . .
    H H17 0.3666 0.6379 0.4354 0.024 Uiso d R 1 1 . .
    C C8 0.3258(3) 0.7881(9) 0.1412(2) 0.0238(11) Uani d . 1 1 . .
    H H8 0.3204 0.8349 0.1763 0.029 Uiso d R 1 1 . .
    C C4 0.1408(3) 0.9647(9) -0.0203(2) 0.0228(10) Uani d . 1 1 . .
    H H4 0.1597 1.0180 -0.0501 0.027 Uiso d R 1 1 . .
    C C16 0.4420(4) 0.3345(9) 0.4331(2) 0.0248(11) Uani d . 1 1 . .
    H H16 0.5050 0.3769 0.4510 0.030 Uiso d R 1 1 . .
    C C7 0.0684(4) 0.8231(10) 0.1510(3) 0.0348(13) Uani d . 1 1 . .
    H H7A 0.1049 0.6851 0.1507 0.042 Uiso d R 1 1 . .
    H H7B 0.0027 0.7871 0.1286 0.042 Uiso d R 1 1 . .
    C C23 0.4422(4) 0.4927(12) 0.3029(2) 0.0408(16) Uani d . 1 1 . .
    H H23 0.5052 0.5363 0.3207 0.049 Uiso d R 1 1 . .
    C C21 0.3125(4) 0.2756(11) 0.2570(2) 0.0382(14) Uani d . 1 1 . .
    H H21 0.2738 0.1502 0.2391 0.046 Uiso d R 1 1 . .
    C C6 0.0974(3) 1.0163(9) 0.1187(2) 0.0234(10) Uani d . 1 1 . .
    C C19 0.1050(4) 0.3049(10) 0.3315(3) 0.0340(13) Uani d . 1 1 . .
    H H19A 0.0461 0.3740 0.3282 0.041 Uiso d R 1 1 . .
    H H19B 0.1087 0.1491 0.3466 0.041 Uiso d R 1 1 . .
    H H19C 0.1091 0.3003 0.2932 0.041 Uiso d R 1 1 . .
    C C24 0.3630(7) 0.6347(10) 0.2938(3) 0.057(2) Uani d . 1 1 . .
    H H24 0.3632 0.7901 0.3047 0.068 Uiso d R 1 1 . .
    C C22 0.4093(4) 0.2720(11) 0.2798(3) 0.0372(13) Uani d . 1 1 . .
    H H22 0.4464 0.1436 0.2799 0.045 Uiso d R 1 1 . .
    C C20 0.2817(5) 0.4942(13) 0.2643(3) 0.0453(17) Uani d . 1 1 . .
    H H20 0.2192 0.5413 0.2526 0.054 Uiso d R 1 1 . .
loop_
    _atom_site_aniso_label
    _atom_site_aniso_U_11
    _atom_site_aniso_U_22
    _atom_site_aniso_U_33
    _atom_site_aniso_U_12
    _atom_site_aniso_U_13
    _atom_site_aniso_U_23
    Fe1 0.0120(3) 0.0136(3) 0.0193(4) 0.0013(2) 0.0044(3) 0.0008(3)
    Fe2 0.0177(3) 0.0177(3) 0.0147(3) -0.0025(3) 0.0056(3) -0.0002(3)
    Cl1 0.0756(14) 0.0759(13) 0.0513(11) 0.0204(11) 0.0220(10) -0.0051(10)
    O1 0.031(2) 0.030(2) 0.040(2) 0.0007(16) 0.0092(17) -0.0108(18)
    C10 0.014(2) 0.023(2) 0.025(3) 0.0067(18) 0.0044(19) -0.003(2)
    C1 0.013(2) 0.019(2) 0.026(3) 0.0046(18) 0.0057(19) 0.001(2)
    C2 0.012(2) 0.017(2) 0.029(3) -0.0045(17) 0.0077(19) -0.002(2)
    O2 0.033(2) 0.027(2) 0.054(3) 0.0020(16) 0.024(2) -0.0088(18)
    C12 0.012(2) 0.019(2) 0.032(3) 0.0011(18) 0.003(2) -0.003(2)
    C14 0.025(3) 0.018(2) 0.025(2) -0.0031(19) 0.011(2) 0.0023(19)
    C18 0.023(2) 0.028(3) 0.025(3) -0.004(2) 0.015(2) -0.001(2)
    C3 0.020(2) 0.026(2) 0.020(2) -0.001(2) 0.0035(19) -0.002(2)
    C13 0.023(2) 0.020(2) 0.018(2) -0.0055(19) 0.0099(19) -0.0015(19)
    C11 0.013(2) 0.030(3) 0.023(2) 0.0003(19) 0.0094(19) 0.002(2)
    C15 0.025(3) 0.024(3) 0.028(3) 0.002(2) 0.009(2) 0.009(2)
    C5 0.013(2) 0.016(2) 0.033(3) 0.0019(17) 0.002(2) 0.008(2)
    C9 0.013(2) 0.020(2) 0.032(3) 0.0011(18) 0.003(2) 0.008(2)
    C17 0.028(3) 0.018(2) 0.017(2) -0.0087(19) 0.010(2) -0.0028(19)
    C8 0.016(2) 0.034(3) 0.016(2) 0.006(2) 0.0000(19) 0.001(2)
    C4 0.017(2) 0.026(2) 0.021(2) 0.0020(19) 0.003(2) 0.007(2)
    C16 0.022(2) 0.033(3) 0.015(2) -0.007(2) 0.0019(19) 0.006(2)
    C7 0.024(3) 0.041(3) 0.039(3) 0.007(2) 0.011(2) 0.005(3)
    C23 0.031(3) 0.066(4) 0.025(3) -0.024(3) 0.010(2) 0.006(3)
    C21 0.049(4) 0.046(3) 0.021(3) -0.019(3) 0.014(3) -0.010(3)
    C6 0.012(2) 0.025(3) 0.031(3) 0.0035(19) 0.006(2) 0.000(2)
    C19 0.023(3) 0.039(3) 0.037(3) -0.004(2) 0.008(2) -0.010(3)
    C24 0.138(8) 0.018(3) 0.034(3) 0.001(4) 0.055(4) 0.004(3)
    C22 0.044(3) 0.042(3) 0.036(3) 0.006(3) 0.027(3) 0.006(3)
    C20 0.039(3) 0.073(5) 0.025(3) 0.019(3) 0.013(3) 0.025(3)
_geom_special_details
;
All e.s.d.'s (except the e.s.d. in the dihedral angle between two l.s. planes)
are estimated using the full covariance matrix. The cell e.s.d.'s are taken
into account individually in the estimation of e.s.d.'s in distances, angles
and torsion angles; correlations between e.s.d.'s in cell parameters are only
used when they are defined by crystal symmetry. An approximate (isotropic)
treatment of cell e.s.d.'s is used for estimating e.s.d.'s involving l.s.
planes.
;
loop_
    _geom_bond_atom_site_label_1
    _geom_bond_atom_site_label_2
    _geom_bond_site_symmetry_2
    _geom_bond_distance
    _geom_bond_publ_flag
    Fe1 C10 . 2.032(5) ?
    Fe1 C2 . 2.031(4) ?
    Fe1 C9 . 2.035(5) ?
    Fe1 C1 . 2.036(4) ?
    Fe1 C8 . 2.048(5) ?
    Fe1 C5 . 2.044(5) ?
    Fe1 C3 . 2.043(5) ?
    Fe1 C12 . 2.053(5) ?
    Fe1 C11 . 2.047(4) ?
    Fe1 C4 . 2.050(5) ?
    Fe2 C20 . 2.032(6) ?
    Fe2 C24 . 2.023(6) ?
    Fe2 C13 . 2.025(5) ?
    Fe2 C21 . 2.037(5) ?
    Fe2 C14 . 2.031(5) ?
    Fe2 C23 . 2.038(5) ?
    Fe2 C22 . 2.046(5) ?
    Fe2 C17 . 2.049(5) ?
    Fe2 C16 . 2.055(5) ?
    Fe2 C15 . 2.058(5) ?
    Cl1 C7 . 1.693(6) ?
    O1 C6 . 1.222(6) ?
    C10 C9 . 1.405(7) ?
    C10 C11 . 1.426(7) ?
    C10 H10 . 0.9299 ?
    C1 C5 . 1.430(7) ?
    C1 C2 . 1.437(6) ?
    C1 C6 . 1.458(7) ?
    C2 C3 . 1.413(7) ?
    C2 H2 . 0.9299 ?
    O2 C18 . 1.229(6) ?
    C12 C8 . 1.421(7) ?
    C12 C11 . 1.426(7) ?
    C12 H12 . 0.9300 ?
    C14 C15 . 1.419(7) ?
    C14 C13 . 1.428(6) ?
    C14 H14 . 0.9300 ?
    C18 C13 . 1.474(7) ?
    C18 C19 . 1.499(7) ?
    C3 C4 . 1.422(7) ?
    C3 H3 . 0.9301 ?
    C13 C17 . 1.428(6) ?
    C11 H11 . 0.9299 ?
    C15 C16 . 1.424(7) ?
    C15 H15 . 0.9300 ?
    C5 C4 . 1.407(7) ?
    C5 H5 . 0.9300 ?
    C9 C8 . 1.420(7) ?
    C9 H9 . 0.9301 ?
    C17 C16 . 1.414(7) ?
    C17 H17 . 0.9300 ?
    C8 H8 . 0.9300 ?
    C4 H4 . 0.9299 ?
    C16 H16 . 0.9299 ?
    C7 C6 . 1.519(7) ?
    C7 H7A . 0.9699 ?
    C7 H7B . 0.9700 ?
    C23 C22 . 1.400(9) ?
    C23 C24 . 1.407(10) ?
    C23 H23 . 0.9300 ?
    C21 C22 . 1.372(8) ?
    C21 C20 . 1.374(9) ?
    C21 H21 . 0.9300 ?
    C19 H19A . 0.9600 ?
    C19 H19B . 0.9600 ?
    C19 H19C . 0.9601 ?
    C24 C20 . 1.429(10) ?
    C24 H24 . 0.9300 ?
    C22 H22 . 0.9300 ?
    C20 H20 . 0.9300 ?
loop_
    _geom_angle_atom_site_label_1
    _geom_angle_atom_site_label_2
    _geom_angle_atom_site_label_3
    _geom_angle_site_symmetry_1
    _geom_angle_site_symmetry_3
    _geom_angle
    _geom_angle_publ_flag
    C10 Fe1 C2 . . 120.04(19) ?
    C10 Fe1 C9 . . 40.4(2) ?
    C2 Fe1 C9 . . 106.99(19) ?
    C10 Fe1 C1 . . 157.31(19) ?
    C2 Fe1 C1 . . 41.38(19) ?
    C9 Fe1 C1 . . 122.9(2) ?
    C10 Fe1 C8 . . 68.3(2) ?
    C2 Fe1 C8 . . 124.7(2) ?
    C9 Fe1 C8 . . 40.7(2) ?
    C1 Fe1 C8 . . 109.2(2) ?
    C10 Fe1 C5 . . 159.2(2) ?
    C2 Fe1 C5 . . 69.28(18) ?
    C9 Fe1 C5 . . 159.4(2) ?
    C1 Fe1 C5 . . 41.03(19) ?
    C8 Fe1 C5 . . 123.8(2) ?
    C10 Fe1 C3 . . 105.8(2) ?
    C2 Fe1 C3 . . 40.6(2) ?
    C9 Fe1 C3 . . 122.8(2) ?
    C1 Fe1 C3 . . 68.5(2) ?
    C8 Fe1 C3 . . 160.3(2) ?
    C5 Fe1 C3 . . 68.3(2) ?
    C10 Fe1 C12 . . 68.47(19) ?
    C2 Fe1 C12 . . 161.9(2) ?
    C9 Fe1 C12 . . 68.31(19) ?
    C1 Fe1 C12 . . 125.36(19) ?
    C8 Fe1 C12 . . 40.6(2) ?
    C5 Fe1 C12 . . 108.64(19) ?
    C3 Fe1 C12 . . 156.7(2) ?
    C10 Fe1 C11 . . 40.9(2) ?
    C2 Fe1 C11 . . 155.59(19) ?
    C9 Fe1 C11 . . 68.43(19) ?
    C1 Fe1 C11 . . 161.07(19) ?
    C8 Fe1 C11 . . 68.4(2) ?
    C5 Fe1 C11 . . 123.43(19) ?
    C3 Fe1 C11 . . 120.3(2) ?
    C12 Fe1 C11 . . 40.69(19) ?
    C10 Fe1 C4 . . 122.5(2) ?
    C2 Fe1 C4 . . 68.71(19) ?
    C9 Fe1 C4 . . 158.9(2) ?
    C1 Fe1 C4 . . 68.33(19) ?
    C8 Fe1 C4 . . 158.4(2) ?
    C5 Fe1 C4 . . 40.2(2) ?
    C3 Fe1 C4 . . 40.65(19) ?
    C12 Fe1 C4 . . 122.0(2) ?
    C11 Fe1 C4 . . 106.5(2) ?
    C20 Fe2 C24 . . 41.3(3) ?
    C20 Fe2 C13 . . 108.2(2) ?
    C24 Fe2 C13 . . 122.7(3) ?
    C20 Fe2 C21 . . 39.5(3) ?
    C24 Fe2 C21 . . 67.7(3) ?
    C13 Fe2 C21 . . 124.3(2) ?
    C20 Fe2 C14 . . 122.3(2) ?
    C24 Fe2 C14 . . 158.9(3) ?
    C13 Fe2 C14 . . 41.24(19) ?
    C21 Fe2 C14 . . 108.0(2) ?
    C20 Fe2 C23 . . 68.0(3) ?
    C24 Fe2 C23 . . 40.5(3) ?
    C13 Fe2 C23 . . 158.7(2) ?
    C21 Fe2 C23 . . 67.1(2) ?
    C14 Fe2 C23 . . 158.8(3) ?
    C20 Fe2 C22 . . 66.6(3) ?
    C24 Fe2 C22 . . 67.6(3) ?
    C13 Fe2 C22 . . 159.6(2) ?
    C21 Fe2 C22 . . 39.3(2) ?
    C14 Fe2 C22 . . 123.1(2) ?
    C23 Fe2 C22 . . 40.1(3) ?
    C20 Fe2 C17 . . 125.1(2) ?
    C24 Fe2 C17 . . 107.9(2) ?
    C13 Fe2 C17 . . 41.04(18) ?
    C21 Fe2 C17 . . 160.9(2) ?
    C14 Fe2 C17 . . 68.89(19) ?
    C23 Fe2 C17 . . 122.6(2) ?
    C22 Fe2 C17 . . 158.2(2) ?
    C20 Fe2 C16 . . 161.0(3) ?
    C24 Fe2 C16 . . 123.5(3) ?
    C13 Fe2 C16 . . 68.5(2) ?
    C21 Fe2 C16 . . 157.7(2) ?
    C14 Fe2 C16 . . 68.4(2) ?
    C23 Fe2 C16 . . 107.8(2) ?
    C22 Fe2 C16 . . 122.9(2) ?
    C17 Fe2 C16 . . 40.3(2) ?
    C20 Fe2 C15 . . 157.4(3) ?
    C24 Fe2 C15 . . 159.4(3) ?
    C13 Fe2 C15 . . 68.7(2) ?
    C21 Fe2 C15 . . 122.5(2) ?
    C14 Fe2 C15 . . 40.61(19) ?
    C23 Fe2 C15 . . 123.1(2) ?
    C22 Fe2 C15 . . 107.9(2) ?
    C17 Fe2 C15 . . 68.2(2) ?
    C16 Fe2 C15 . . 40.5(2) ?
    C9 C10 C11 . . 108.4(4) ?
    C9 C10 Fe1 . . 69.9(3) ?
    C11 C10 Fe1 . . 70.1(3) ?
    C9 C10 H10 . . 125.8 ?
    C11 C10 H10 . . 125.8 ?
    Fe1 C10 H10 . . 125.9 ?
    C5 C1 C2 . . 107.8(4) ?
    C5 C1 C6 . . 125.6(4) ?
    C2 C1 C6 . . 126.4(4) ?
    C5 C1 Fe1 . . 69.8(3) ?
    C2 C1 Fe1 . . 69.1(2) ?
    C6 C1 Fe1 . . 122.9(3) ?
    C3 C2 C1 . . 107.3(4) ?
    C3 C2 Fe1 . . 70.2(3) ?
    C1 C2 Fe1 . . 69.5(2) ?
    C3 C2 H2 . . 126.6 ?
    C1 C2 H2 . . 126.1 ?
    Fe1 C2 H2 . . 125.5 ?
    C8 C12 C11 . . 108.0(4) ?
    C8 C12 Fe1 . . 69.5(3) ?
    C11 C12 Fe1 . . 69.4(3) ?
    C8 C12 H12 . . 125.8 ?
    C11 C12 H12 . . 126.1 ?
    Fe1 C12 H12 . . 126.1 ?
    C15 C14 C13 . . 108.1(4) ?
    C15 C14 Fe2 . . 70.7(3) ?
    C13 C14 Fe2 . . 69.1(3) ?
    C15 C14 H14 . . 125.9 ?
    C13 C14 H14 . . 126.1 ?
    Fe2 C14 H14 . . 125.5 ?
    O2 C18 C13 . . 120.2(5) ?
    O2 C18 C19 . . 121.5(5) ?
    C13 C18 C19 . . 118.3(4) ?
    C4 C3 C2 . . 108.7(4) ?
    C4 C3 Fe1 . . 69.9(3) ?
    C2 C3 Fe1 . . 69.3(3) ?
    C4 C3 H3 . . 125.7 ?
    C2 C3 H3 . . 125.7 ?
    Fe1 C3 H3 . . 126.8 ?
    C17 C13 C14 . . 107.8(4) ?
    C17 C13 C18 . . 124.0(4) ?
    C14 C13 C18 . . 127.9(4) ?
    C17 C13 Fe2 . . 70.4(3) ?
    C14 C13 Fe2 . . 69.6(3) ?
    C18 C13 Fe2 . . 121.0(3) ?
    C12 C11 C10 . . 107.4(4) ?
    C12 C11 Fe1 . . 69.9(3) ?
    C10 C11 Fe1 . . 69.0(2) ?
    C12 C11 H11 . . 126.3 ?
    C10 C11 H11 . . 126.3 ?
    Fe1 C11 H11 . . 126.6 ?
    C14 C15 C16 . . 107.8(4) ?
    C14 C15 Fe2 . . 68.7(3) ?
    C16 C15 Fe2 . . 69.6(3) ?
    C14 C15 H15 . . 126.2 ?
    C16 C15 H15 . . 126.0 ?
    Fe2 C15 H15 . . 127.4 ?
    C4 C5 C1 . . 107.9(4) ?
    C4 C5 Fe1 . . 70.1(3) ?
    C1 C5 Fe1 . . 69.2(2) ?
    C4 C5 H5 . . 126.0 ?
    C1 C5 H5 . . 126.1 ?
    Fe1 C5 H5 . . 126.8 ?
    C10 C9 C8 . . 108.4(4) ?
    C10 C9 Fe1 . . 69.7(3) ?
    C8 C9 Fe1 . . 70.2(3) ?
    C10 C9 H9 . . 125.9 ?
    C8 C9 H9 . . 125.6 ?
    Fe1 C9 H9 . . 125.8 ?
    C16 C17 C13 . . 107.8(4) ?
    C16 C17 Fe2 . . 70.1(3) ?
    C13 C17 Fe2 . . 68.5(3) ?
    C16 C17 H17 . . 126.0 ?
    C13 C17 H17 . . 126.2 ?
    Fe2 C17 H17 . . 126.6 ?
    C9 C8 C12 . . 107.8(4) ?
    C9 C8 Fe1 . . 69.2(3) ?
    C12 C8 Fe1 . . 69.9(3) ?
    C9 C8 H8 . . 126.1 ?
    C12 C8 H8 . . 126.1 ?
    Fe1 C8 H8 . . 126.8 ?
    C5 C4 C3 . . 108.3(4) ?
    C5 C4 Fe1 . . 69.7(3) ?
    C3 C4 Fe1 . . 69.4(3) ?
    C5 C4 H4 . . 125.7 ?
    C3 C4 H4 . . 126.0 ?
    Fe1 C4 H4 . . 126.8 ?
    C17 C16 C15 . . 108.6(4) ?
    C17 C16 Fe2 . . 69.6(3) ?
    C15 C16 Fe2 . . 69.9(3) ?
    C17 C16 H16 . . 125.8 ?
    C15 C16 H16 . . 125.6 ?
    Fe2 C16 H16 . . 126.1 ?
    C6 C7 Cl1 . . 116.1(4) ?
    C6 C7 H7A . . 108.1 ?
    Cl1 C7 H7A . . 108.6 ?
    C6 C7 H7B . . 107.8 ?
    Cl1 C7 H7B . . 108.6 ?
    H7A C7 H7B . . 107.5 ?
    C22 C23 C24 . . 107.5(5) ?
    C22 C23 Fe2 . . 70.2(3) ?
    C24 C23 Fe2 . . 69.1(3) ?
    C22 C23 H23 . . 125.8 ?
    C24 C23 H23 . . 126.8 ?
    Fe2 C23 H23 . . 126.2 ?
    C22 C21 C20 . . 109.4(6) ?
    C22 C21 Fe2 . . 70.7(3) ?
    C20 C21 Fe2 . . 70.1(3) ?
    C22 C21 H21 . . 125.4 ?
    C20 C21 H21 . . 125.3 ?
    Fe2 C21 H21 . . 126.0 ?
    O1 C6 C1 . . 122.1(5) ?
    O1 C6 C7 . . 121.9(5) ?
    C1 C6 C7 . . 116.0(4) ?
    C18 C19 H19A . . 109.1 ?
    C18 C19 H19B . . 110.3 ?
    H19A C19 H19B . . 109.5 ?
    C18 C19 H19C . . 109.1 ?
    H19A C19 H19C . . 109.5 ?
    H19B C19 H19C . . 109.5 ?
    C20 C24 C23 . . 106.8(5) ?
    C20 C24 Fe2 . . 69.7(3) ?
    C23 C24 Fe2 . . 70.3(3) ?
    C20 C24 H24 . . 126.4 ?
    C23 C24 H24 . . 126.8 ?
    Fe2 C24 H24 . . 125.0 ?
    C21 C22 C23 . . 108.7(6) ?
    C21 C22 Fe2 . . 70.0(3) ?
    C23 C22 Fe2 . . 69.7(3) ?
    C21 C22 H22 . . 125.3 ?
    C23 C22 H22 . . 126.0 ?
    Fe2 C22 H22 . . 126.1 ?
    C21 C20 C24 . . 107.7(6) ?
    C21 C20 Fe2 . . 70.5(3) ?
    C24 C20 Fe2 . . 69.0(3) ?
    C21 C20 H20 . . 126.1 ?
    C24 C20 H20 . . 126.3 ?
    Fe2 C20 H20 . . 125.2 ?
loop_
    _geom_hbond_atom_site_label_D
    _geom_hbond_atom_site_label_H
    _geom_hbond_atom_site_label_A
    _geom_hbond_site_symmetry_A
    _geom_hbond_distance_DH
    _geom_hbond_distance_HA
    _geom_hbond_distance_DA
    _geom_hbond_angle_DHA
    C4 H4 O2 4_575 0.93 2.51 3.333(6) 148
    C14 H14 O2 1_545 0.93 2.63 3.424(6) 144
    C20 H20 Cl1 . 0.93 2.76 3.602(8) 152
