# Supplementary material for: Acetyl­ferrocene–2-chloro-1-ferrocenyl­ethanone (1/1)
Source: Acta Crystallogr Sect E Struct Rep Online. 2011 Sep 30;67(Pt 10):m1447–8. doi: 10.1107/S1600536811038244 (PMC3201489; doi:10.1107/S1600536811038244)
Supplement: Supplementary file 2 [file e-67-m1447-Isup2.hkl]

#
# h,k,l, Fc-squared, Fo-squared, sigma(Fo-squared) and status flag
#
data_I
_shelx_title ' Compound X'
_shelx_refln_list_code          4
_shelx_F_calc_maximum      282.97
_exptl_crystal_F_000      1008.00
_reflns_d_resolution_high  0.7697
 
loop_
 _symmetry_equiv_pos_as_xyz
 'x, y, z'
 '-x, y, -z+1/2'
 '-x, -y, -z'
 'x, -y, z-1/2'
 
_cell_length_a    15.2980
_cell_length_b     5.7340
_cell_length_c    24.4050
_cell_angle_alpha  90.000
_cell_angle_beta  112.031
_cell_angle_gamma  90.000
 
_shelx_F_squared_multiplier     1.000
 
loop_
 _refln_index_h
 _refln_index_k
 _refln_index_l
 _refln_F_squared_calc
 _refln_F_squared_meas
 _refln_F_squared_sigma
 _refln_observed_status
   2   0   0    21067.82    15005.44   6408.47 o
   3   0   0     7950.61     8169.34    164.32 o
   4   0   0    57528.85    57616.64   1041.73 o
   5   0   0     6741.26     6149.54    136.14 o
   6   0   0     1949.77     1494.24     53.99 o
   7   0   0    16990.47    15549.48    506.23 o
   8   0   0     1051.59     1281.28    169.48 o
   9   0   0     8392.61     9103.75    306.24 o
  10   0   0        6.52        3.68     39.69 o
  11   0   0     1212.81     1138.96     94.25 o
  12   0   0      597.67      689.32     86.67 o
  13   0   0      471.56      664.40     90.23 o
  14   0   0     3154.79     3763.13    199.34 o
  15   0   0     5247.35     5240.85    249.87 o
  16   0   0      541.63      770.06    106.13 o
  17   0   0      772.78      818.46    116.70 o
  18   0   0       11.78      218.15    123.40 o
   1   1   0    24517.93    21813.41    352.25 o
   2   1   0     2260.47     1762.90     54.30 o
   3   1   0     8366.54     9204.96    128.22 o
   4   1   0      133.28      126.27     20.01 o
   5   1   0     1119.52      841.01     25.82 o
   6   1   0     8027.61     7195.92    113.55 o
   7   1   0       87.12       66.71     13.71 o
   8   1   0      301.72      436.21     35.45 o
   9   1   0     1506.52     1671.18     72.85 o
  10   1   0      827.31      862.77     57.02 o
  11   1   0     3452.61     3483.21    118.35 o
  12   1   0      318.37      346.41     89.92 o
  13   1   0      896.90      994.96     73.73 o
  14   1   0       19.14       53.56    158.82 o
  15   1   0      234.96      262.97    133.09 o
  16   1   0      644.57      680.32     99.02 o
  17   1   0       69.03       93.18     82.38 o
  18   1   0      108.65       46.61     90.36 o
   0   2   0     6312.50     6614.12    197.78 o
   1   2   0      610.51      636.32     12.80 o
   2   2   0      658.85      659.19     24.88 o
   3   2   0        0.22        0.91      8.64 o
   4   2   0       22.84       13.90     14.56 o
   5   2   0      731.01      744.45     25.20 o
   6   2   0     1579.12     1690.25     72.82 o
   7   2   0     4560.07     4609.47     84.97 o
   8   2   0      331.21      412.45     31.74 o
   9   2   0     2554.16     2626.85     74.69 o
  10   2   0       14.57       38.96     37.99 o
  11   2   0      799.02      876.90     60.36 o
  12   2   0        6.72       15.15     43.12 o
  13   2   0      281.83      260.28     51.15 o
  14   2   0      149.00      148.60     59.68 o
  15   2   0      195.51      227.91     58.38 o
  16   2   0      360.70      376.52     76.30 o
  17   2   0      237.84      176.37     87.47 o
   0   3   0      181.73       67.49     30.82 o
   1   3   0     1094.40      883.60     17.86 o
   2   3   0     2304.22     2496.45     36.52 o
   3   3   0     1035.33      962.84     31.18 o
   4   3   0    11325.83    11188.75    303.14 o
   5   3   0      350.28      389.57     20.41 o
   6   3   0     2702.84     2471.00     54.11 o
   7   3   0      505.38      426.77     60.16 o
   8   3   0     1369.42     1280.34     49.89 o
   9   3   0     1413.69     1505.30     84.20 o
  10   3   0      497.96      508.69     57.68 o
  11   3   0     6483.58     6867.15    282.15 o
  12   3   0        1.39        3.15     47.00 o
  13   3   0     2131.45     2367.85    109.39 o
  14   3   0       29.69        2.49     52.06 o
  15   3   0      174.35      192.57    114.61 o
  16   3   0       77.65      103.63     71.06 o
   0   4   0     2401.38     2504.87     71.68 o
   1   4   0     1046.52     1243.44     32.50 o
   2   4   0      132.46      183.27     11.65 o
   3   4   0     1932.53     2103.84     48.31 o
   4   4   0      767.86      790.19     34.12 o
   5   4   0      613.73      631.60     35.48 o
   6   4   0      519.63      493.69     30.33 o
   7   4   0     1345.71     1425.01     50.32 o
   8   4   0      117.91       35.91     35.29 o
   9   4   0      535.04      641.70     51.59 o
  10   4   0     1088.90     1198.10     70.65 o
  11   4   0      383.26      367.95     52.86 o
  12   4   0       31.02        8.38     72.42 o
  13   4   0        4.78      115.41     81.27 o
  14   4   0      949.38     1065.98    124.06 o
  15   4   0       57.20        7.78    102.71 o
   0   5   0      879.98      825.58     86.38 o
   1   5   0       22.47       28.94     38.16 o
   2   5   0     2104.13     1818.08    240.92 o
   3   5   0       28.27       57.86     16.38 o
   4   5   0      903.80      917.29     37.32 o
   5   5   0      817.38      914.45     40.47 o
   6   5   0        3.21      -38.57     25.71 o
   7   5   0     2232.03     2219.23    107.35 o
   8   5   0      226.00      123.51     49.09 o
   9   5   0     1163.19     1350.58     98.24 o
  10   5   0      127.01      179.13     65.92 o
  11   5   0      661.12      841.18     92.28 o
  12   5   0       72.91       45.91     86.86 o
  13   5   0      163.16      135.95     91.73 o
   0   6   0     1448.43     1317.58    141.04 o
   1   6   0       97.05      117.28     63.83 o
   2   6   0      523.91      559.02    115.18 o
   3   6   0        1.08      -57.90     99.88 o
   4   6   0      193.12      183.02     33.74 o
   5   6   0      876.83      922.22     55.03 o
   6   6   0      106.07       87.37     60.40 o
   7   6   0     1093.68     1032.41     57.19 o
   8   6   0      204.05      142.53     47.93 o
   9   6   0       96.56      137.47     70.16 o
  10   6   0      380.34      580.47    161.47 o
   0   7   0     1626.65     1427.26    173.62 o
   1   7   0      485.85      677.42    105.03 o
   2   7   0      264.48       51.24    112.32 o
   3   7   0      286.13      336.33    113.60 o
   4   7   0      502.82      177.46    133.86 o
   5   7   0      589.14      997.10    176.02 o
 -18   1   1      205.92      289.93    149.75 o
 -17   1   1       15.81     -116.49     77.66 o
 -16   1   1      391.94      378.05     77.05 o
 -15   1   1      406.63      439.99     65.71 o
 -14   1   1     1343.79     1239.25     88.50 o
 -13   1   1     4878.86     4984.05    553.80 o
 -12   1   1     1312.40     1506.68     79.95 o
 -11   1   1     1293.61     1371.57     69.99 o
 -10   1   1      871.53      967.74     58.77 o
  -9   1   1        5.89        8.48     25.23 o
  -8   1   1     3349.75     3657.29     73.86 o
  -7   1   1        4.70       11.77     15.01 o
  -6   1   1     7377.04     6523.25    104.37 o
  -5   1   1      927.78      669.91     25.61 o
  -4   1   1      574.38      762.54     21.39 o
  -3   1   1     2042.33     2046.62     36.59 o
  -2   1   1     2692.29     2439.00     51.63 o
  -1   1   1    14265.02    17477.10    270.41 o
   1   1   1    80070.13    65820.45    742.23 o
   3   1   1      427.78      517.88     46.17 o
   4   1   1    10240.80    11485.58    160.81 o
   5   1   1     1670.10     2073.23     44.20 o
   6   1   1     2260.55     2754.30     82.87 o
   7   1   1     5275.39     5253.62    153.72 o
   8   1   1    19805.76    19324.75    275.82 o
   9   1   1       60.11       36.34     27.30 o
  10   1   1     1266.41     1433.72     70.43 o
  11   1   1      805.30      836.06     59.16 o
  12   1   1      231.35      342.06     52.68 o
  13   1   1       27.91       71.13     45.59 o
  14   1   1     1181.41     1040.16     80.79 o
  15   1   1     1998.35     2106.00    115.47 o
  16   1   1     1236.58     1471.91    148.42 o
  17   1   1      607.34      598.98     96.61 o
  18   1   1      435.86      442.18    105.26 o
 -17   2   1     1420.35     1342.88    111.80 o
 -16   2   1        0.40       60.14    100.59 o
 -15   2   1     1126.47     1214.07     90.78 o
 -14   2   1      816.12      770.96     76.97 o
 -13   2   1      296.09      213.07     50.43 o
 -12   2   1     1530.50     1552.73    193.99 o
 -11   2   1     1986.64     2042.33     93.50 o
 -10   2   1     5061.45     5025.64    178.61 o
  -9   2   1     1664.10     1733.92     58.95 o
  -8   2   1     1966.28     2099.97     61.16 o
  -7   2   1     7357.85     6779.98    112.01 o
  -6   2   1     4304.31     4196.23     75.10 o
  -5   2   1     2502.42     1959.06     41.78 o
  -3   2   1    11846.74    12218.27    202.43 o
  -2   2   1     1359.98     1673.72     27.48 o
   0   2   1    15249.48    13088.27    171.59 o
   2   2   1     1860.94     1489.86     44.54 o
   4   2   1     6993.34     6535.45     99.74 o
   5   2   1     2351.88     2640.59     52.84 o
   6   2   1      313.06      474.37     23.33 o
   7   2   1    10580.16    10019.43    154.85 o
   8   2   1       95.35       87.65     22.20 o
   9   2   1       44.47       50.05     29.08 o
  10   2   1       26.23       87.65     62.96 o
  11   2   1     2036.68     2224.94     94.69 o
  12   2   1     3555.45     3345.53    148.87 o
  13   2   1       59.90      132.70     51.95 o
  14   2   1     2577.02     2581.89    117.11 o
  15   2   1       42.55      101.63     91.62 o
  16   2   1      154.17       92.85     59.68 o
  17   2   1      115.12      289.26     92.63 o
 -17   3   1      368.84      534.58    103.25 o
 -16   3   1       83.79      125.25    134.69 o
 -15   3   1      124.00      133.46     66.84 o
 -14   3   1       68.94      100.42     59.35 o
 -13   3   1       14.21       71.24     83.83 o
 -12   3   1       43.12      -31.20     42.22 o
 -11   3   1       63.58       80.85     42.92 o
 -10   3   1     1871.16     1743.84     66.32 o
  -9   3   1       18.59       47.73     26.85 o
  -8   3   1      817.05      936.58     94.15 o
  -7   3   1        7.26       57.79     23.14 o
  -6   3   1      209.55      186.86     18.28 o
  -5   3   1       71.78       51.53     17.39 o
  -4   3   1     1751.85     1726.87     34.76 o
  -3   3   1     1119.19      971.41     25.75 o
  -2   3   1     4443.03     4456.89     75.60 o
  -1   3   1      508.25      307.70     49.24 o
   0   3   1       42.91       30.47      6.79 o
   1   3   1     1485.31     1375.74     43.34 o
   2   3   1      483.16      660.84     20.38 o
   3   3   1       59.41       84.99     14.62 o
   4   3   1      129.02      215.37     20.35 o
   5   3   1     4424.02     4253.54     75.15 o
   6   3   1      960.96      909.02     32.99 o
   7   3   1      892.79      916.13     40.31 o
   8   3   1        7.00      -11.66     24.26 o
   9   3   1        3.84       -0.59     28.49 o
  10   3   1       65.67       42.04     43.39 o
  11   3   1        7.79       18.54     40.12 o
  12   3   1      655.21      711.70     62.43 o
  13   3   1       10.87       56.44     58.03 o
  14   3   1      441.73      508.62     86.61 o
  15   3   1      134.96      101.96     78.50 o
  16   3   1       23.60       31.74     73.69 o
 -15   4   1      397.78      213.76     98.21 o
 -14   4   1        0.80      -58.37     90.89 o
 -13   4   1      523.30      549.17     93.73 o
 -12   4   1     1754.69     1711.73     90.11 o
 -11   4   1      377.52      390.62     53.74 o
 -10   4   1     1677.58     1800.16     82.96 o
  -9   4   1      425.02      459.69     46.52 o
  -8   4   1      676.43      723.36     50.03 o
  -7   4   1     1156.49     1090.13     44.12 o
  -6   4   1     2429.83     2394.01     75.24 o
  -5   4   1      522.66      462.38     36.48 o
  -4   4   1     1241.72     1073.78     40.00 o
  -3   4   1     9848.33    10001.90    167.91 o
  -2   4   1     1117.85     1111.03     30.82 o
  -1   4   1     4388.03     4629.77    122.27 o
   0   4   1     2337.51     2337.73     65.03 o
   1   4   1      794.98      748.74     33.26 o
   2   4   1       97.36      113.74     17.27 o
   3   4   1     1712.89     1670.37     62.69 o
   4   4   1      548.52      622.48     53.50 o
   5   4   1     1128.67     1130.72     39.33 o
   6   4   1     1475.53     1512.12     64.67 o
   7   4   1       45.77      101.39     25.81 o
   8   4   1      680.50      666.93     80.02 o
   9   4   1       61.77      -85.05     56.70 o
  10   4   1     1060.12     1093.48    112.91 o
  11   4   1      396.23      273.84     63.18 o
  12   4   1     3172.26     3107.02    173.74 o
  13   4   1       56.46      242.25     87.90 o
  14   4   1     1087.47     1299.18    137.83 o
  15   4   1        0.22      -71.75    109.17 o
 -13   5   1     1128.07     1246.23    130.70 o
 -12   5   1      235.39      200.17     82.71 o
 -11   5   1      263.95      146.25     73.03 o
 -10   5   1      104.08       45.84     54.25 o
  -9   5   1      409.63      371.15     63.04 o
  -8   5   1       24.79       62.36     42.99 o
  -7   5   1      589.07      568.36     39.33 o
  -6   5   1     1897.08     1944.61     75.98 o
  -5   5   1      158.85      192.06     58.42 o
  -4   5   1      719.59      722.59     43.96 o
  -3   5   1      866.40      854.47     55.72 o
  -2   5   1      945.82      923.14     42.65 o
  -1   5   1      420.63      456.28     48.60 o
   0   5   1      203.04      168.87     71.14 o
   1   5   1     2064.82     2153.72     63.53 o
   2   5   1      354.24      331.11     39.17 o
   3   5   1     2683.87     2577.27     92.30 o
   4   5   1      277.89      309.88     26.07 o
   5   5   1      422.04      415.25     30.07 o
   6   5   1       20.81       53.76     25.81 o
   7   5   1        1.64       42.68     43.32 o
   8   5   1     1068.43     1119.91     86.51 o
   9   5   1      193.87      308.98     67.18 o
  10   5   1      304.72      302.24     78.19 o
  11   5   1      575.69      756.20     95.88 o
  12   5   1      179.80      362.74     98.05 o
  13   5   1      134.49      118.40     98.02 o
 -11   6   1      198.70      127.59    142.39 o
 -10   6   1       11.02        7.37     77.57 o
  -9   6   1      685.82      673.13     76.86 o
  -8   6   1      120.91      157.69     56.62 o
  -7   6   1      441.18      409.00    142.52 o
  -6   6   1      952.39      793.93     61.54 o
  -5   6   1      138.42      265.35     52.88 o
  -4   6   1      792.96      889.40     54.46 o
  -3   6   1        5.33       16.54     28.33 o
  -2   6   1       13.17      117.52     72.40 o
  -1   6   1      511.90      501.94     77.17 o
   0   6   1        1.66       47.71     89.36 o
   1   6   1      622.37      643.34    160.94 o
   2   6   1      290.07      409.15    104.32 o
   3   6   1     1113.79     1298.57    138.49 o
   4   6   1       48.40       92.61     28.91 o
   5   6   1       81.06      169.39     33.82 o
   6   6   1      600.44      687.74     42.12 o
   7   6   1        2.26      -52.67     35.12 o
   8   6   1     1163.33      972.37     56.32 o
   9   6   1     1190.83     1228.30    123.39 o
  10   6   1      592.16      596.53     96.44 o
  -6   7   1      224.32      289.60    167.64 o
  -5   7   1        9.26     -229.86    153.24 o
  -4   7   1      617.75      800.21    133.10 o
  -3   7   1      375.23      418.15    115.95 o
  -2   7   1      490.25      703.91    128.27 o
  -1   7   1      954.62      943.11    113.30 o
   0   7   1       80.62       55.56     98.12 o
   1   7   1      708.81      764.82    161.98 o
   2   7   1        2.15     -200.25    133.50 o
   3   7   1      323.45      625.69    151.57 o
   4   7   1       94.85      -48.15    147.56 o
   5   7   1      226.19      361.42    163.49 o
   6   7   1      135.93       73.55    133.53 o
 -18   0   2      164.78      363.10    127.42 o
 -17   0   2     1002.04      680.56    123.47 o
 -16   0   2       21.04      -61.89     89.21 o
 -15   0   2       61.34      141.21     81.21 o
 -14   0   2      566.62      564.68     91.69 o
 -13   0   2     2919.09     2990.43    162.99 o
 -12   0   2     8955.11     8542.36    306.77 o
 -11   0   2     1838.61     1967.73    119.53 o
 -10   0   2     6690.93     6852.34    246.56 o
  -9   0   2       50.37      117.39     30.10 o
  -8   0   2     1546.80     1763.96     65.20 o
  -7   0   2     2386.62     3102.33     88.12 o
  -5   0   2    19514.05    16858.82    324.25 o
  -4   0   2    13994.38    12311.71    267.50 o
  -3   0   2    25825.04    30163.18    549.44 o
  -2   0   2     8430.98     2684.17   3214.13 o
   1   0   2     3544.10     1490.52    905.21 o
   2   0   2    59917.06    55241.04   2074.14 o
   3   0   2     3292.45     3035.76     80.15 o
   4   0   2     3584.59     4254.52     99.86 o
   5   0   2     1862.48     2503.35     72.12 o
   7   0   2     1036.67      805.37     43.65 o
   8   0   2    10504.25    11354.85    616.57 o
   9   0   2    10975.72    11378.19    362.98 o
  10   0   2     5873.40     5728.50    225.64 o
  11   0   2     5474.87     5249.87    218.10 o
  12   0   2     3157.25     3280.05    172.46 o
  13   0   2        4.62      -27.87     58.73 o
  14   0   2       27.72      -18.11     69.30 o
  15   0   2      377.77      399.91     97.01 o
  16   0   2     1337.41     1650.40    157.18 o
  17   0   2      683.76      470.78    122.76 o
 -18   1   2        5.38      -73.86    102.84 o
 -17   1   2       30.08       40.50     71.74 o
 -16   1   2     1837.24     1658.19    139.69 o
 -15   1   2       82.95      100.68    134.84 o
 -14   1   2     1664.13     1778.68     95.42 o
 -13   1   2      995.37     1081.22    143.98 o
 -12   1   2      942.91      881.13     62.42 o
 -11   1   2      766.19      654.72     54.23 o
 -10   1   2     3298.44     3191.81     86.00 o
  -9   1   2     4128.00     4399.87    108.55 o
  -8   1   2     1032.97     1165.34     37.17 o
  -7   1   2      411.88      600.39     26.28 o
  -6   1   2     7795.00     7027.18    110.43 o
  -3   1   2     3382.61     3400.97     53.72 o
  -2   1   2     1326.26     1363.10     39.26 o
  -1   1   2    11523.62    13793.69    182.44 o
   1   1   2    28138.87    26538.37    339.96 o
   2   1   2     4273.82     3477.26     54.70 o
   3   1   2    11677.37    11882.06    163.34 o
   5   1   2     6863.97     6453.97    102.43 o
   6   1   2     3444.40     4320.43     78.48 o
   7   1   2     1879.62     1861.66     65.58 o
   8   1   2    12164.97    12391.25    219.27 o
   9   1   2      782.91      797.12     42.31 o
  10   1   2      209.27      193.65     39.32 o
  11   1   2        2.88       -0.47     37.78 o
  12   1   2     5738.53     5675.77    193.71 o
  13   1   2      627.88      612.92     61.36 o
  14   1   2       23.72      -71.92     51.15 o
  15   1   2      801.11      835.50     99.06 o
  16   1   2      276.85      327.09     89.38 o
  17   1   2      161.33      295.40     90.74 o
 -18   2   2      945.30      791.15    131.61 o
 -17   2   2        8.69      -16.16     75.53 o
 -16   2   2      203.20      262.29     73.20 o
 -15   2   2      111.42      189.45     64.09 o
 -14   2   2      235.27      251.49     81.36 o
 -13   2   2        2.41      -53.93     44.32 o
 -12   2   2     1164.17     1173.22     73.36 o
 -11   2   2       24.89       41.75     35.00 o
 -10   2   2      912.52      979.70     53.29 o
  -9   2   2     1180.19     1200.60     49.17 o
  -8   2   2      445.12      603.40     29.30 o
  -7   2   2     1027.88     1000.81     33.39 o
  -6   2   2      137.34      147.61     22.94 o
  -5   2   2     2856.53     2734.69     85.38 o
  -4   2   2      923.61     1020.93     34.75 o
  -3   2   2     5432.24     5413.18     93.38 o
  -2   2   2        4.11        2.81      4.22 o
  -1   2   2     1954.96     1996.54     39.03 o
   0   2   2      176.22      182.56     10.96 o
   1   2   2      338.21      393.23     23.58 o
   2   2   2     2411.24     2317.03     49.93 o
   3   2   2       21.67       17.56      7.88 o
   4   2   2     9712.73    10524.51    165.38 o
   5   2   2       31.62       -5.30     16.35 o
   6   2   2     5651.43     6129.30    105.86 o
   7   2   2     1115.21     1207.25     49.21 o
   8   2   2      516.84      440.33     31.02 o
   9   2   2      625.57      512.66     39.77 o
  10   2   2      495.38      510.78     41.59 o
  11   2   2      141.02       99.47     60.86 o
  12   2   2      344.71      451.29     59.05 o
  13   2   2      439.37      561.79     62.23 o
  14   2   2      217.27      155.84     51.47 o
  15   2   2      602.75      501.50     83.08 o
  16   2   2      637.92      724.98     83.75 o
  17   2   2      119.72      -45.27     91.23 o
 -17   3   2      284.94      161.41     87.12 o
 -16   3   2     1516.23     1446.87    199.97 o
 -15   3   2        0.30      -46.58     62.02 o
 -14   3   2     1344.59     1495.93     95.27 o
 -13   3   2      646.58      670.48    100.44 o
 -12   3   2      402.14      469.81     50.73 o
 -11   3   2     1543.16     1704.77     80.67 o
 -10   3   2       28.58       39.89     29.87 o
  -9   3   2     5469.48     5624.29    255.29 o
  -8   3   2      119.31      181.41     27.19 o
  -7   3   2     4630.58     5046.14    102.39 o
  -6   3   2     4866.68     4662.34     81.60 o
  -5   3   2     1732.34     1640.90     45.45 o
  -4   3   2      215.10      217.14     15.83 o
  -3   3   2      392.88      475.51     14.19 o
  -2   3   2     8247.18     8103.24    272.38 o
  -1   3   2     6249.24     6609.87    106.95 o
   0   3   2     1184.23     1361.49     37.69 o
   1   3   2    22500.86    22107.43    393.45 o
   2   3   2     1417.05     1244.07     27.11 o
   3   3   2      886.37     1074.57     45.78 o
   4   3   2       10.50       86.48     27.13 o
   5   3   2     6178.18     6101.37    100.38 o
   6   3   2     1832.79     1850.36     54.02 o
   7   3   2     2197.54     2453.60    119.77 o
   8   3   2     6642.69     6625.94    267.18 o
   9   3   2       60.01       76.24     29.73 o
  10   3   2       90.85       67.53     33.96 o
  11   3   2      208.53      301.50     52.35 o
  12   3   2      204.71      256.47     57.22 o
  13   3   2     2585.14     2377.51    136.91 o
  14   3   2        0.61      -44.63     65.95 o
  15   3   2     1967.68     2225.65    122.05 o
  16   3   2       75.17       -7.91    103.30 o
 -15   4   2        3.25       -9.87     98.94 o
 -14   4   2      320.84      550.75    104.12 o
 -13   4   2       83.44      128.13     73.81 o
 -12   4   2      680.82      770.60     66.84 o
 -11   4   2      956.34      987.79     67.37 o
 -10   4   2      478.81      506.55     50.92 o
  -9   4   2      457.20      551.40     49.61 o
  -8   4   2        1.90        3.94     48.87 o
  -7   4   2     2650.60     2774.03     71.48 o
  -6   4   2      229.62      212.67     20.06 o
  -5   4   2     3149.40     3247.69     88.47 o
  -4   4   2      250.54      266.11     14.82 o
  -3   4   2     1518.43     1380.11     54.59 o
  -2   4   2     1011.47     1108.57     52.22 o
  -1   4   2     5758.20     5933.89    149.36 o
   0   4   2      916.05      822.94     29.14 o
   1   4   2     1315.81     1393.92     39.10 o
   2   4   2     2498.64     2370.61     48.08 o
   3   4   2       32.97       28.00     19.12 o
   4   4   2     3287.91     3422.54     72.75 o
   5   4   2      904.78      951.12     37.07 o
   6   4   2      347.89      327.95     44.28 o
   7   4   2     1543.64     1568.41     54.61 o
   8   4   2     1151.16     1184.46     63.23 o
   9   4   2      128.43      140.26     95.89 o
  10   4   2       46.60       64.53     46.51 o
  11   4   2      612.03      843.39    100.22 o
  12   4   2      592.53      461.02     89.80 o
  13   4   2       45.11       -5.18     87.49 o
  14   4   2        4.85       64.12     99.44 o
  15   4   2      383.06      252.85    105.52 o
 -14   5   2      461.26      537.31    119.70 o
 -13   5   2      330.61      324.98     93.07 o
 -12   5   2      585.75      699.83     98.21 o
 -11   5   2       49.01       -1.70     62.00 o
 -10   5   2     1645.54     1520.39    102.69 o
  -9   5   2       26.42      -41.32     46.97 o
  -8   5   2      581.35      529.11     55.97 o
  -7   5   2      827.52      909.95     44.96 o
  -6   5   2      373.91      346.71     28.66 o
  -5   5   2     1281.86     1252.49     59.26 o
  -4   5   2      568.27      577.39     45.55 o
  -3   5   2      701.25      631.24     75.27 o
  -2   5   2      389.57      377.98     35.65 o
  -1   5   2     2240.36     2383.96     56.48 o
   0   5   2      958.13      977.76     75.39 o
   1   5   2     1105.80     1113.09     36.98 o
   2   5   2     1299.74     1208.16     56.06 o
   3   5   2        0.61       -4.47     43.21 o
   4   5   2     1300.01     1244.96     54.74 o
   5   5   2       89.06       40.38     56.64 o
   6   5   2      457.01      383.09     53.31 o
   7   5   2       90.33      158.57     50.91 o
   8   5   2      317.00      208.30     59.16 o
   9   5   2     1446.78     1266.98    102.95 o
  10   5   2      562.93      658.98     91.57 o
  11   5   2      926.07      688.54    103.94 o
  12   5   2      215.75      307.59     91.19 o
  13   5   2      169.85      498.01    118.63 o
 -11   6   2      158.64      121.67     73.23 o
 -10   6   2      702.63      946.05     86.08 o
  -9   6   2       23.05      108.18    118.09 o
  -8   6   2       31.90       56.26    111.17 o
  -7   6   2      309.27      292.66    185.31 o
  -6   6   2       32.28      112.05     50.32 o
  -5   6   2     2904.40     2633.14     99.45 o
  -4   6   2       71.44       68.52     34.44 o
  -3   6   2     1236.71     1127.29    134.61 o
  -2   6   2      216.83      205.65     33.19 o
  -1   6   2      231.53      214.56     56.10 o
   0   6   2        2.53       62.94     30.93 o
   1   6   2      183.64      207.51     29.49 o
   2   6   2     2186.68     1991.07     85.52 o
   3   6   2       72.58       54.23     58.31 o
   4   6   2     1912.01     1816.27     98.33 o
   5   6   2      247.86      297.78     45.71 o
   6   6   2      234.66      225.49     32.77 o
   7   6   2        3.08       70.47     36.44 o
   8   6   2        7.75       54.44     56.18 o
   9   6   2      815.52      792.49     76.93 o
  10   6   2      435.76      532.02     98.73 o
  -6   7   2      238.77      189.01    161.40 o
  -5   7   2      590.19      360.29    155.77 o
  -4   7   2        0.29      213.60    103.87 o
  -3   7   2      549.32      434.97    112.77 o
  -2   7   2      408.37      520.23    114.09 o
  -1   7   2       69.76      -27.50    120.66 o
   0   7   2        0.14       35.52     96.06 o
   1   7   2      362.95      411.37    149.48 o
   2   7   2      883.55      933.57    169.75 o
   3   7   2        0.41       -1.25    142.99 o
   4   7   2      606.83      479.87    163.84 o
   5   7   2      110.83      164.57    159.95 o
 -18   1   3      397.19      500.61     89.31 o
 -17   1   3     1829.50     1979.19    116.28 o
 -16   1   3      798.17      755.91     76.97 o
 -15   1   3      253.94      192.71     51.61 o
 -14   1   3        2.44        8.92     37.32 o
 -13   1   3      210.12      170.60     46.50 o
 -12   1   3      685.73      646.37     63.27 o
 -11   1   3     5397.17     5477.53    152.96 o
 -10   1   3     2164.12     2176.95     67.47 o
  -9   1   3     4703.36     4773.89    141.48 o
  -8   1   3       34.19       35.21     19.40 o
  -7   1   3      613.11      924.79     55.54 o
  -6   1   3      820.86      688.28     24.91 o
  -5   1   3      111.56       44.52      9.92 o
  -4   1   3    19971.56    19530.68    259.74 o
  -3   1   3     2406.46     2024.04     38.42 o
  -2   1   3    39295.08    40357.23    740.07 o
  -1   1   3      752.39     1099.60     19.95 o
   2   1   3       12.35       19.01      7.55 o
   3   1   3     3960.64     3534.83     59.42 o
   4   1   3      136.66      224.04     14.56 o
   5   1   3    12279.10    12143.19    176.28 o
   6   1   3      267.52      356.17     40.30 o
   7   1   3     5673.81     6809.36    170.83 o
   8   1   3       39.74       33.77     24.91 o
   9   1   3      507.53      566.32     37.53 o
  10   1   3     1973.85     2014.95     85.08 o
  11   1   3      729.20      810.36     60.69 o
  12   1   3      419.30      500.79     72.03 o
  13   1   3     2482.68     2467.51    332.77 o
  14   1   3      319.45      327.70     53.30 o
  15   1   3      369.61      515.94     79.66 o
  16   1   3      358.57      248.50     70.70 o
  17   1   3      387.97      618.19    101.93 o
 -18   2   3      275.73      366.16     93.56 o
 -17   2   3      186.04      364.94    101.30 o
 -16   2   3      686.74      715.08     82.69 o
 -15   2   3     1926.22     1896.72    132.33 o
 -14   2   3      366.89      266.37     68.93 o
 -13   2   3     1112.22     1092.85     75.57 o
 -12   2   3     4848.11     5066.79    160.82 o
 -11   2   3      203.32      192.51     58.70 o
 -10   2   3      797.81      821.53     50.27 o
  -9   2   3      318.11      279.62     30.92 o
  -8   2   3     9763.48    10166.55    157.78 o
  -7   2   3      627.68      798.57     40.77 o
  -6   2   3     4761.90     5656.19     92.82 o
  -5   2   3    12316.38    10973.92    222.32 o
  -4   2   3     3737.12     3181.32     51.77 o
  -3   2   3      326.65      272.93      9.90 o
  -2   2   3      275.30      321.52     35.16 o
  -1   2   3    12032.96    10657.14    135.06 o
   2   2   3    13948.96    12247.08    254.15 o
   3   2   3      130.82       77.40     11.06 o
   4   2   3     1466.32     1456.44     35.73 o
   5   2   3      372.40      315.61     36.15 o
   6   2   3     2501.52     2042.83     49.82 o
   7   2   3     6605.69     7158.86    139.71 o
   8   2   3        8.54      -16.68     24.07 o
   9   2   3     8873.90     8756.18    172.75 o
  10   2   3     1059.81     1090.82     67.39 o
  11   2   3      291.64      238.81    106.96 o
  12   2   3       11.86       70.45     52.81 o
  13   2   3     1340.85     1311.62     86.86 o
  14   2   3     1661.18     1505.29    224.69 o
  15   2   3       19.53       66.64     70.18 o
  16   2   3     2554.42     2132.09    184.02 o
 -17   3   3       64.06     -118.03     78.68 o
 -16   3   3       23.61      -64.30     71.58 o
 -15   3   3      206.64      256.00     60.03 o
 -14   3   3       43.51       60.11     48.93 o
 -13   3   3     1319.59     1402.76     81.25 o
 -12   3   3      129.34      139.02     41.24 o
 -11   3   3      353.80      327.15     54.60 o
 -10   3   3      381.48      254.31     98.80 o
  -9   3   3      112.89       66.79     34.09 o
  -8   3   3     1255.04     1379.33     50.57 o
  -7   3   3      112.20      145.54     20.13 o
  -6   3   3     1962.90     1618.78     59.76 o
  -5   3   3     1430.37     1778.47     51.56 o
  -4   3   3      458.98      424.22     15.33 o
  -3   3   3      270.29      213.44      9.33 o
  -2   3   3      306.61      400.20     26.32 o
  -1   3   3     3145.52     3555.84     65.76 o
   0   3   3     4820.79     4275.82     95.88 o
   1   3   3     2528.39     1919.62    111.62 o
   2   3   3      104.69      166.49     11.63 o
   3   3   3      476.81      489.43     18.42 o
   4   3   3      132.58      133.75     17.10 o
   5   3   3       11.88       32.00     27.99 o
   6   3   3       45.59       57.66     18.18 o
   7   3   3     1524.07     1720.81     55.86 o
   8   3   3     1141.31     1138.02     48.98 o
   9   3   3      407.99      403.18     42.86 o
  10   3   3       26.61       52.24     41.12 o
  11   3   3       63.80      -49.35    115.87 o
  12   3   3      437.80      597.58     63.93 o
  13   3   3       40.91       41.64     66.92 o
  14   3   3      812.83      706.84     88.76 o
  15   3   3      225.13      192.22     71.55 o
  16   3   3      720.70      608.56    126.22 o
 -16   4   3       12.50      -65.18     92.41 o
 -15   4   3      729.94      701.99    105.85 o
 -14   4   3      125.16      102.99     71.64 o
 -13   4   3     2826.89     2683.43    268.30 o
 -12   4   3      245.02      268.95     54.45 o
 -11   4   3     2497.89     2461.09    100.40 o
 -10   4   3      465.56      483.44     84.18 o
  -9   4   3      179.19      184.50     35.08 o
  -8   4   3     1252.71     1324.77     51.38 o
  -7   4   3       30.44       30.13     20.84 o
  -6   4   3     2700.32     2524.35    176.86 o
  -5   4   3      755.21      756.27     28.57 o
  -4   4   3     2328.82     2289.93     74.16 o
  -3   4   3       28.80        3.27     17.34 o
  -2   4   3      836.67      891.59     33.65 o
  -1   4   3     2128.92     2034.03     68.29 o
   0   4   3     3355.80     3363.60     88.47 o
   1   4   3      674.14      700.34     29.62 o
   2   4   3     4494.68     4150.66    112.39 o
   3   4   3       96.20       77.62     21.62 o
   4   4   3     1175.82     1193.43     38.11 o
   5   4   3      129.25      152.68     23.39 o
   6   4   3      113.12      127.81     24.63 o
   7   4   3     2749.74     2793.80    105.15 o
   8   4   3      596.86      513.56     48.79 o
   9   4   3     4153.40     4075.84    128.61 o
  10   4   3       66.47       87.00     59.93 o
  11   4   3      902.46      874.49     97.08 o
  12   4   3      107.66      211.69     83.70 o
  13   4   3       87.27      208.18    100.45 o
  14   4   3      866.02      815.02    133.90 o
 -14   5   3        0.89      -57.95     95.78 o
 -13   5   3      147.45      199.13     92.25 o
 -12   5   3      671.59      446.61     84.15 o
 -11   5   3      253.88      202.50     65.21 o
 -10   5   3      463.04      489.69     66.72 o
  -9   5   3      849.92      987.21     74.13 o
  -8   5   3      175.81      181.47     48.24 o
  -7   5   3      662.03      711.29     39.78 o
  -6   5   3       66.06       41.90     21.08 o
  -5   5   3       17.01       46.69     69.26 o
  -4   5   3     3226.42     3083.79    213.60 o
  -3   5   3        9.91       86.95     32.16 o
  -2   5   3      981.30     1083.42     52.93 o
  -1   5   3     2413.56     2331.92     57.53 o
   0   5   3      417.51      461.31     27.77 o
   1   5   3        5.56       90.57     26.42 o
   2   5   3       55.34       35.70     34.59 o
   3   5   3     6443.86     6336.73    163.70 o
   4   5   3      299.11      288.41     26.10 o
   5   5   3     3300.40     3428.81     85.36 o
   6   5   3      183.58      270.00     51.64 o
   7   5   3      125.57      197.86     57.65 o
   8   5   3     1025.83     1024.15     90.74 o
   9   5   3      361.52      533.18     81.02 o
  10   5   3      310.74      224.79     74.51 o
  11   5   3       92.21      128.39     84.33 o
  12   5   3      594.82      551.53    115.45 o
 -11   6   3      649.30      595.57    137.59 o
  -9   6   3      953.33     1143.36    157.79 o
  -8   6   3       25.68       66.79    128.36 o
  -7   6   3      267.26      342.04     72.02 o
  -6   6   3       59.52       57.63     43.41 o
  -5   6   3        9.07       98.66     41.75 o
  -4   6   3      862.36      796.02     57.88 o
  -3   6   3       34.00       79.01     33.26 o
  -2   6   3     2890.95     2696.56     80.44 o
  -1   6   3        4.27        8.79     27.73 o
   0   6   3      622.24      715.59     72.49 o
   1   6   3      230.06      274.61     35.62 o
   2   6   3      444.46      391.47     96.68 o
   3   6   3      664.43      530.18     49.50 o
   4   6   3       84.25       91.08     40.22 o
   5   6   3     1522.34     1421.59     82.53 o
   6   6   3      619.43      710.91     65.26 o
   7   6   3      655.52      744.35     51.21 o
   8   6   3       67.64        6.39     41.56 o
   9   6   3        3.03      136.94     82.29 o
  10   6   3      379.45      409.31    101.34 o
  -6   7   3      288.45      337.13    159.60 o
  -5   7   3       53.82      185.26    146.81 o
  -4   7   3      507.75      500.46    126.79 o
  -3   7   3        0.49        0.12     97.83 o
  -2   7   3      607.75      463.65     98.29 o
  -1   7   3       77.88       33.72     82.97 o
   0   7   3      789.02      936.53    157.98 o
   1   7   3      469.80      627.04    155.95 o
   2   7   3      351.21      145.44    141.98 o
   3   7   3      314.46      394.24    161.23 o
   4   7   3       28.25      132.65    155.65 o
   5   7   3       74.87      190.49    117.72 o
 -19   0   4      233.02      179.11    127.12 o
 -18   0   4      167.13      111.01    110.86 o
 -17   0   4     2377.75     2537.61    184.38 o
 -16   0   4     3712.02     3883.98    205.21 o
 -15   0   4     5549.53     6316.09    273.13 o
 -14   0   4     1788.73     2022.26    139.34 o
 -13   0   4      146.33       92.77     60.29 o
 -12   0   4      108.28       99.48     51.66 o
 -11   0   4     1907.21     1966.74    117.32 o
 -10   0   4     4256.99     4275.18    178.52 o
  -9   0   4     5058.53     5012.72    132.49 o
  -8   0   4    15910.82    17015.14    599.85 o
  -7   0   4        2.64       13.92     16.29 o
  -3   0   4    17831.07    16681.50    313.73 o
  -2   0   4      308.84      397.40     17.75 o
  -1   0   4    61850.95    57070.25   1444.53 o
   2   0   4    14636.63    12386.00    239.34 o
   4   0   4     5420.66     5139.21    119.32 o
   5   0   4       60.07      121.50     24.73 o
   6   0   4    24394.21    22952.97    447.13 o
   7   0   4     5425.57     6397.09    216.75 o
   8   0   4     7304.12     7348.26    399.09 o
   9   0   4     1991.11     2114.98    120.19 o
  10   0   4      989.62     1030.88     92.94 o
  11   0   4     3597.72     3914.51    188.16 o
  12   0   4      249.72      230.93     59.81 o
  13   0   4     3366.51     3689.34    196.47 o
  14   0   4     1328.58     1298.80    116.64 o
  15   0   4       22.59      -57.62     92.16 o
  16   0   4      772.70      821.57    117.20 o
  17   0   4       81.27      290.39    136.17 o
 -19   1   4       93.59      -56.19     70.94 o
 -18   1   4      194.94      125.12     71.64 o
 -17   1   4      176.93      227.48     66.80 o
 -16   1   4        4.64      118.45     88.53 o
 -15   1   4        6.69        2.01     44.33 o
 -14   1   4      852.40      913.12    185.63 o
 -13   1   4        0.49       20.70     32.58 o
 -12   1   4      407.97      352.13     56.27 o
 -11   1   4     1492.40     1430.63     69.46 o
 -10   1   4        8.80        7.91     24.41 o
  -9   1   4       15.09       60.54     24.68 o
  -8   1   4        0.73        3.90     22.83 o
  -7   1   4     2405.52     2523.51     54.29 o
  -6   1   4     3559.77     4222.36     73.92 o
  -4   1   4     9812.56     9237.29    131.11 o
  -3   1   4     9825.86     9626.27    188.78 o
  -2   1   4      578.98      743.96     12.99 o
  -1   1   4       40.76       49.51      7.91 o
   0   1   4     3517.89     2670.28     46.86 o
   3   1   4     1240.97      920.93     25.45 o
   4   1   4      213.39      229.67     16.51 o
   5   1   4       10.23       16.65     14.69 o
   6   1   4      594.36      848.88     30.98 o
   7   1   4       17.17       74.46     21.71 o
   8   1   4      393.21      490.31     39.37 o
   9   1   4      609.95      644.85     45.30 o
  10   1   4     2181.29     2369.32     96.18 o
  11   1   4        0.37       -5.03     55.82 o
  12   1   4        3.33       37.76     48.47 o
  13   1   4       32.58       54.21     59.32 o
  14   1   4      156.33      131.41     59.49 o
  15   1   4       99.94      123.78    140.32 o
  16   1   4      202.92        7.26    186.40 o
  17   1   4      563.77      586.75    154.52 o
 -18   2   4        0.62      177.03    129.34 o
 -17   2   4       30.71      136.05     84.46 o
 -16   2   4      584.39      533.05     79.50 o
 -15   2   4      652.95      671.43     76.02 o
 -14   2   4      140.93      163.09     53.75 o
 -13   2   4      186.97      265.47     44.94 o
 -12   2   4      235.80      241.82     45.91 o
 -11   2   4       34.03      -18.57     73.98 o
 -10   2   4     1538.53     1444.07     88.15 o
  -9   2   4      847.70     1009.68     45.70 o
  -8   2   4     3791.15     3484.36     71.34 o
  -7   2   4     3784.75     4038.09     75.07 o
  -6   2   4     4754.75     5242.09    111.61 o
  -5   2   4      173.08      186.99     12.85 o
  -4   2   4      943.52     1039.97     23.39 o
  -3   2   4      279.04      365.41     10.82 o
  -1   2   4     1703.79     1648.53     32.50 o
   0   2   4       69.08       52.63      9.96 o
   1   2   4     5412.83     5426.86     81.66 o
   2   2   4        2.87       17.98     14.05 o
   3   2   4     1375.98     1414.28     33.49 o
   4   2   4     1352.57     1289.51     38.19 o
   5   2   4       90.91      121.18     16.45 o
   6   2   4     7218.59     7782.17    126.34 o
   7   2   4      344.90      293.18     44.17 o
   8   2   4      675.91      813.97     43.84 o
   9   2   4      321.04      297.05     33.50 o
  10   2   4       56.50       22.97     40.86 o
  11   2   4        1.10       16.87     44.96 o
  12   2   4      775.02      752.05    103.93 o
  13   2   4      460.61      299.25    114.11 o
  14   2   4      730.79      733.08    197.56 o
  15   2   4     2129.04     2169.94    161.17 o
  16   2   4      124.20      171.25    103.65 o
 -17   3   4      553.14      625.31     91.23 o
 -16   3   4       46.48       10.97     69.90 o
 -15   3   4      219.16      263.40    119.41 o
 -14   3   4     2208.14     2032.78    104.58 o
 -13   3   4      484.98      397.80     55.78 o
 -12   3   4     3442.74     3300.27    119.46 o
 -11   3   4     2567.86     2438.76    132.88 o
 -10   3   4     1601.22     1487.75     75.85 o
  -9   3   4      357.58      387.49     66.19 o
  -8   3   4      403.42      442.01     54.31 o
  -7   3   4      771.20      653.88     27.77 o
  -6   3   4       66.22       58.01     13.29 o
  -5   3   4     9001.04     9344.12    216.13 o
  -4   3   4    10770.17    10115.60    181.64 o
  -3   3   4     7162.81     7320.92    141.36 o
  -2   3   4      477.95      465.66     21.80 o
  -1   3   4       54.51       96.08     14.87 o
   0   3   4     2491.47     2085.56     42.95 o
   1   3   4     1321.28     1342.66     43.81 o
   2   3   4     2588.47     2664.06     85.15 o
   3   3   4    12810.42    12262.35    173.64 o
   4   3   4     3909.93     3998.95     72.11 o
   5   3   4     3104.41     3389.33     76.91 o
   6   3   4       13.24       40.03     21.37 o
   7   3   4     1841.06     1846.61     60.09 o
   8   3   4      827.49      897.68     45.41 o
   9   3   4       11.11       23.42     34.77 o
  10   3   4     6239.98     6460.91    179.18 o
  11   3   4     1233.15     1099.79     90.34 o
  12   3   4     1216.81     1299.91    170.78 o
  13   3   4       16.91      -10.62     59.10 o
  14   3   4        5.13       33.46    122.80 o
  15   3   4      816.23      615.04    128.16 o
 -16   4   4      164.29      356.50    124.72 o
 -15   4   4      329.90      341.96    106.46 o
 -14   4   4      361.94      488.64     97.86 o
 -13   4   4      243.12      203.49     56.03 o
 -12   4   4      472.22      508.42     56.91 o
 -11   4   4      235.73      282.87     53.86 o
 -10   4   4       62.41      122.11     49.64 o
  -9   4   4     4232.60     4170.34    121.21 o
  -8   4   4      756.95      804.26     41.16 o
  -7   4   4       13.62       32.62     25.06 o
  -6   4   4       60.10       50.75     15.07 o
  -5   4   4     4998.09     5069.55    130.31 o
  -4   4   4      842.76      989.17     43.73 o
  -3   4   4     1313.03     1345.57     66.68 o
  -2   4   4       99.73      114.65     20.74 o
  -1   4   4     2861.75     2827.15     62.13 o
   0   4   4     2080.51     2193.11     53.15 o
   1   4   4      668.85      650.00     72.22 o
   2   4   4     3524.15     3490.37     93.25 o
   3   4   4      975.02      957.16     31.00 o
   4   4   4      148.46      203.41     20.90 o
   5   4   4     1172.58     1126.49     44.87 o
   6   4   4     2657.20     2700.35    101.64 o
   7   4   4       28.52        4.47     31.15 o
   8   4   4       44.76       33.67     33.78 o
   9   4   4     1250.70     1523.41    113.90 o
  10   4   4      329.27      276.82     79.36 o
  11   4   4      169.55       34.89     76.40 o
  12   4   4        0.23      216.23     93.26 o
  13   4   4      587.10      531.74    119.74 o
 -14   5   4      355.04      439.54    109.14 o
 -13   5   4      156.31      287.48     86.90 o
 -12   5   4      516.01      538.03     87.14 o
 -11   5   4       48.44        5.32     55.86 o
 -10   5   4      293.66      336.12     62.59 o
  -9   5   4       25.07       10.93     30.63 o
  -8   5   4     1520.14     1629.33     72.25 o
  -7   5   4      132.55      156.34     25.01 o
  -6   5   4     2970.75     3136.44    109.91 o
  -5   5   4     1725.92     1881.89    214.81 o
  -4   5   4        2.01       16.34     39.40 o
  -3   5   4     1002.12      916.44     47.35 o
  -2   5   4      390.02      394.49     36.89 o
  -1   5   4      844.37      874.90     76.43 o
   0   5   4      593.59      653.04     58.20 o
   1   5   4     3792.15     4015.56    117.20 o
   2   5   4       58.08       73.85     35.91 o
   3   5   4      754.48      761.49     54.12 o
   4   5   4      873.04      883.07     59.99 o
   5   5   4      122.17      169.78     47.84 o
   6   5   4     1363.68     1054.37     84.71 o
   7   5   4      123.01       87.16     57.93 o
   8   5   4     1513.85     1680.35    115.10 o
   9   5   4      187.24      187.29     73.76 o
  10   5   4      664.46      466.77     93.41 o
  11   5   4      131.27      320.43    101.02 o
  12   5   4      140.68      131.31    107.17 o
 -11   6   4       75.36      144.58     79.21 o
 -10   6   4      402.12      304.11    142.73 o
  -9   6   4      148.58      116.74    126.49 o
  -8   6   4     1139.72     1170.51    177.52 o
  -7   6   4       94.10       95.36     52.45 o
  -6   6   4      757.07      626.65     60.34 o
  -5   6   4      224.33      237.50     53.23 o
  -4   6   4       42.71      114.82     39.70 o
  -3   6   4      401.83      468.68     43.16 o
  -2   6   4       17.44      -15.99     58.31 o
  -1   6   4      312.59      360.55     75.06 o
   0   6   4      429.22      517.94    108.05 o
   1   6   4      691.20      589.34     48.67 o
   2   6   4       13.74       11.92     35.35 o
   3   6   4      241.64      223.88     44.97 o
   4   6   4     1184.04     1271.67     72.61 o
   5   6   4       18.92      -73.13     48.76 o
   6   6   4      657.13      622.37     68.99 o
   7   6   4      676.45      653.31     72.88 o
   8   6   4      173.07      256.78     80.19 o
   9   6   4       67.31       78.94     84.69 o
  -6   7   4      347.09      364.86    158.87 o
  -5   7   4      210.65      471.84    149.40 o
  -4   7   4      365.42      269.07    131.36 o
  -3   7   4      194.56      168.60    107.57 o
  -2   7   4      173.24      363.62    100.64 o
  -1   7   4      759.13      529.94    228.81 o
   0   7   4      595.74      670.69    122.62 o
   1   7   4       78.62       92.20    137.46 o
   2   7   4      230.65      425.24    158.28 o
   3   7   4      295.22      267.83    157.74 o
   4   7   4      571.81      862.14    145.16 o
 -19   1   5      213.91      337.46     93.74 o
 -18   1   5       12.92      138.49     77.24 o
 -17   1   5      750.82      699.69    172.78 o
 -16   1   5      921.69     1048.53     85.13 o
 -15   1   5     2441.31     2739.56    156.43 o
 -14   1   5     2472.94     2396.79    107.75 o
 -13   1   5      111.95      103.31     33.05 o
 -12   1   5     3124.83     3485.20    118.73 o
 -11   1   5      831.51      855.12     56.95 o
 -10   1   5      138.24       90.15     38.90 o
  -9   1   5     7014.53     6947.86    119.48 o
  -8   1   5     9427.39    10093.40    156.00 o
  -7   1   5    17241.27    17774.31    249.92 o
  -6   1   5     1067.21      846.29     37.88 o
  -4   1   5     2658.71     2022.57     75.65 o
  -3   1   5     5533.91     4929.30     80.81 o
  -2   1   5    29242.34    30064.64    293.01 o
  -1   1   5     1609.16     1605.21     26.69 o
   0   1   5    21863.13    21281.66    278.05 o
   2   1   5      219.65      109.91     11.16 o
   3   1   5     8627.38     8440.50    125.29 o
   4   1   5      190.03      269.91     25.14 o
   5   1   5      603.90      575.12     26.68 o
   6   1   5     1757.76     1707.18     46.33 o
   7   1   5    20340.77    20213.15    333.31 o
   8   1   5     2997.69     3230.45    149.30 o
   9   1   5     2307.94     2380.38     93.03 o
  10   1   5      944.12     1156.61     69.52 o
  11   1   5      196.98      284.69     51.94 o
  12   1   5       75.15       28.93     45.67 o
  13   1   5      673.09      819.31    181.10 o
  14   1   5     1279.62     1387.35     89.49 o
  15   1   5     2625.13     2518.45    131.42 o
  16   1   5      874.07      750.32    100.05 o
 -18   2   5     2046.94     1770.66    150.87 o
 -17   2   5       49.10       50.76     72.95 o
 -16   2   5     1510.65     1602.58    208.55 o
 -15   2   5       60.70      135.63     54.41 o
 -14   2   5      210.36      259.64     56.27 o
 -13   2   5     1697.79     1736.93    146.57 o
 -12   2   5        0.80       59.09     99.26 o
 -11   2   5     3131.39     3117.96    106.57 o
 -10   2   5     4802.17     4911.18    113.54 o
  -9   2   5     4165.62     4074.85     99.82 o
  -8   2   5      962.46     1071.46     36.57 o
  -7   2   5      301.56      320.64     20.49 o
  -6   2   5     3251.84     2762.20     78.83 o
  -5   2   5     1560.69     1206.49     27.72 o
  -4   2   5     2951.15     3753.95    148.23 o
  -3   2   5    11584.49    10490.31    167.50 o
  -2   2   5      990.23      794.30     28.98 o
  -1   2   5     5893.54     5481.93     93.91 o
   0   2   5        0.70       28.92     20.78 o
   3   2   5     6302.39     7411.54    113.37 o
   4   2   5    15456.72    14993.16    211.49 o
   5   2   5      670.23      773.65     29.51 o
   6   2   5     8274.07     8092.03    152.13 o
   7   2   5      236.98      346.70     44.23 o
   8   2   5      525.51      542.50     39.83 o
   9   2   5      290.03      292.03     34.12 o
  10   2   5      705.41      656.29     54.34 o
  11   2   5     2095.67     2210.31    100.02 o
  12   2   5       32.93      -11.52     50.86 o
  13   2   5      966.54     1044.55     83.20 o
  14   2   5      234.22      144.68    118.26 o
  15   2   5      276.42      107.81     79.96 o
  16   2   5       11.98      150.47     83.59 o
 -17   3   5       59.02       -4.24     68.18 o
 -16   3   5       15.26       29.82     56.98 o
 -15   3   5       30.95       38.98     54.19 o
 -14   3   5      508.35      444.42     63.09 o
 -13   3   5      104.33       53.54     74.79 o
 -12   3   5      241.95      312.77     72.76 o
 -11   3   5     1869.19     1901.42    107.97 o
 -10   3   5      103.69      146.56     30.40 o
  -9   3   5      478.74      500.42     36.63 o
  -8   3   5       36.79       38.58     52.72 o
  -7   3   5      374.38      352.27     36.07 o
  -6   3   5      116.89      215.26     17.98 o
  -5   3   5     1347.03     1340.55     28.52 o
  -4   3   5      486.32      357.95     12.60 o
  -3   3   5     4463.22     5138.26     90.03 o
  -2   3   5      411.88      412.58     22.25 o
  -1   3   5       78.24      122.75     15.65 o
   0   3   5      380.92      304.64     19.04 o
   1   3   5     2737.39     2652.00    471.53 o
   2   3   5     1273.32     1146.22     54.61 o
   3   3   5     1717.97     1589.06     69.91 o
   4   3   5     1620.70     1806.06     49.26 o
   5   3   5        0.55       25.72     18.33 o
   6   3   5     1596.77     1612.38     53.00 o
   7   3   5       35.59       50.79     30.82 o
   8   3   5      813.10      692.27     52.49 o
   9   3   5       18.46       -0.31     39.73 o
  10   3   5       89.02      212.06     51.30 o
  11   3   5       51.92      107.77     50.79 o
  12   3   5       55.31      173.67     59.87 o
  13   3   5      261.24      204.15     68.42 o
  14   3   5      126.22       78.96    111.28 o
  15   3   5       26.02       -5.44    117.03 o
 -16   4   5      550.47      540.86    124.08 o
 -15   4   5       13.63      -30.81     95.20 o
 -14   4   5      609.28      604.72     98.05 o
 -13   4   5     1137.47     1312.90     95.36 o
 -12   4   5      395.75      447.29     59.50 o
 -11   4   5     2510.93     2393.60     97.10 o
 -10   4   5       64.23       56.99     36.50 o
  -9   4   5      709.41      687.80     49.11 o
  -8   4   5      229.00      227.39     29.06 o
  -7   4   5       94.35      115.87     17.59 o
  -6   4   5       52.00       21.52     20.84 o
  -5   4   5     1645.62     1662.08     59.59 o
  -4   4   5     2447.57     2412.31     59.12 o
  -3   4   5     3710.25     3778.02     77.12 o
  -2   4   5     1435.94     1622.17     46.68 o
  -1   4   5     1458.63     1428.75     46.97 o
   0   4   5     1505.93     1509.70     44.83 o
   1   4   5      305.03      317.95     32.83 o
   2   4   5     4457.00     4313.55    158.76 o
   3   4   5     1491.29     1394.42    130.74 o
   4   4   5     2758.39     2623.49     62.70 o
   5   4   5     1889.01     1756.67     52.98 o
   6   4   5      405.90      437.50     41.38 o
   7   4   5       64.49       84.64     69.52 o
   8   4   5       67.37       38.12     59.43 o
   9   4   5     2103.92     2117.32    129.19 o
  10   4   5      111.28        5.37     68.90 o
  11   4   5     2837.64     2656.90    166.37 o
  12   4   5        1.22       11.07     92.07 o
  13   4   5      287.46      219.34    111.43 o
  14   4   5        1.58     -182.53    121.68 o
 -14   5   5      827.89      861.36    116.19 o
 -13   5   5       45.13       38.70     77.04 o
 -12   5   5      719.64      665.76     86.65 o
 -11   5   5      106.73      172.16     57.13 o
 -10   5   5      118.30      152.26     99.20 o
  -9   5   5       18.17       17.86     28.91 o
  -8   5   5     1383.62     1409.48     53.99 o
  -7   5   5     3332.93     3332.95     81.80 o
  -6   5   5       27.29       39.60     54.47 o
  -5   5   5     1661.13     1662.71     75.92 o
  -4   5   5      412.80      483.27     67.04 o
  -3   5   5     1381.35     1359.87     58.69 o
  -2   5   5      551.83      658.50     43.90 o
  -1   5   5      949.89     1016.73     49.36 o
   0   5   5     2032.39     2225.22     72.53 o
   1   5   5      754.70      727.11     51.32 o
   2   5   5      869.60      848.86     54.48 o
   3   5   5     1390.99     1447.13     72.74 o
   4   5   5      136.01      177.32     40.13 o
   5   5   5       19.83        5.40     46.03 o
   6   5   5      783.57      613.28     74.32 o
   7   5   5      463.95      694.78     80.66 o
   8   5   5      788.14      514.50     82.19 o
   9   5   5       52.60       70.02     67.21 o
  10   5   5     1209.93     1185.18    122.78 o
  11   5   5       11.85     -129.38    100.94 o
  12   5   5      200.42      183.28    111.41 o
 -11   6   5        5.09       26.49    170.68 o
 -10   6   5      186.60      170.41     64.83 o
  -9   6   5      581.92      489.20     93.74 o
  -8   6   5      454.58      607.82     63.70 o
  -7   6   5     2335.58     2428.15    107.73 o
  -6   6   5        7.81       74.24     48.05 o
  -5   6   5     1618.48     1684.72    140.83 o
  -4   6   5       57.32        9.65     62.42 o
  -3   6   5      155.12      213.06     57.46 o
  -2   6   5      398.79      374.60     47.23 o
  -1   6   5      420.60      423.87     57.36 o
   0   6   5     2207.00     2056.33    109.82 o
   1   6   5      203.51      257.48     44.50 o
   2   6   5      792.95      809.86     60.82 o
   3   6   5      119.23      198.43     47.44 o
   4   6   5      191.01      363.50     92.56 o
   5   6   5       61.55      114.07     53.05 o
   6   6   5       84.06       93.44     53.63 o
   7   6   5      490.25      530.37    197.15 o
   8   6   5     2048.79     2641.95    153.15 o
   9   6   5      390.64      439.25    103.11 o
  -6   7   5       38.96      234.90    149.42 o
  -5   7   5      556.94      704.51    165.68 o
  -4   7   5      226.98      265.47    149.97 o
  -3   7   5      498.12      244.48    144.24 o
  -2   7   5      460.38      494.96    158.27 o
  -1   7   5      150.62      273.55    144.20 o
   0   7   5      562.81      183.63    139.95 o
   1   7   5        4.42       21.58     97.36 o
   2   7   5      646.63      877.60    136.57 o
   3   7   5      118.93      312.57    121.18 o
   4   7   5      186.76      383.35    171.57 o
 -19   0   6      430.61      508.14    135.05 o
 -18   0   6      373.34      324.29     92.07 o
 -17   0   6       32.96     -147.55     98.36 o
 -16   0   6       32.41      135.36     63.54 o
 -15   0   6     2021.59     2187.17    151.80 o
 -14   0   6     1779.15     1690.08    125.19 o
 -13   0   6     3160.98     3141.67    161.07 o
 -12   0   6     1848.62     1689.77    108.76 o
 -11   0   6     1635.14     1614.85    105.18 o
 -10   0   6     3744.24     3737.17    161.80 o
  -9   0   6       57.57        6.47     22.66 o
  -7   0   6      712.37      742.24     40.57 o
  -6   0   6    28401.23    29410.51    555.07 o
  -2   0   6    28341.24    26868.48    495.31 o
  -1   0   6    23060.56    23503.54    434.72 o
   0   0   6     3901.55     3214.30     75.81 o
   3   0   6     6941.83     8609.39    183.20 o
   4   0   6     8295.45     7765.34    172.94 o
   5   0   6      971.39     1205.37     53.36 o
   6   0   6     1293.92     1519.18     63.82 o
   7   0   6      195.46      320.70     39.33 o
   8   0   6    10243.29     9840.80    326.30 o
   9   0   6      342.48      474.57     61.23 o
  10   0   6     1277.70     1214.99     98.96 o
  11   0   6     2528.42     2866.52    156.54 o
  12   0   6      214.47      265.49     78.80 o
  13   0   6      272.33      133.95     81.39 o
  14   0   6      295.73      315.30     97.44 o
  15   0   6      779.86      735.42    127.54 o
  16   0   6     1152.46      970.13    152.77 o
 -19   1   6        6.00      -31.59     87.76 o
 -18   1   6      108.86      175.74     79.86 o
 -17   1   6      836.39      711.35     76.82 o
 -16   1   6      197.79      159.46     84.18 o
 -15   1   6     1324.77     1272.17     82.14 o
 -14   1   6       31.65       12.08     74.48 o
 -13   1   6       38.13       55.80     39.05 o
 -12   1   6      742.20      789.91     58.18 o
 -11   1   6      219.76      288.49     40.43 o
 -10   1   6     1674.10     1870.43     62.42 o
  -9   1   6     2941.09     2916.82    112.23 o
  -8   1   6     2226.07     2108.59     51.39 o
  -7   1   6     2413.01     2733.77     57.52 o
  -6   1   6        0.71      -20.70     13.80 o
  -5   1   6     2003.67     1643.07     38.47 o
  -4   1   6     3201.59     2659.05     42.09 o
  -2   1   6     1350.41     1775.25     27.08 o
  -1   1   6     1699.74     1773.31     30.10 o
   0   1   6     2484.95     2149.52     39.58 o
   1   1   6       28.76       18.57      7.97 o
   3   1   6      186.59      116.20     14.47 o
   4   1   6     1033.85     1198.71     44.84 o
   5   1   6     7889.71     8357.84    133.01 o
   6   1   6     1421.70     1486.18     61.82 o
   7   1   6     6844.77     6641.80    248.47 o
   8   1   6      318.71      384.71     36.78 o
   9   1   6       33.29       85.63     61.90 o
  10   1   6      434.55      451.49    106.93 o
  11   1   6      931.38      909.10     70.92 o
  12   1   6      674.11      597.94     61.11 o
  13   1   6      340.31      236.19     63.59 o
  14   1   6      580.48      629.20     76.08 o
  15   1   6      410.45      293.45     74.39 o
  16   1   6      119.73      204.86     87.16 o
 -18   2   6       31.19      -30.18     57.82 o
 -17   2   6       44.73      -49.63     73.71 o
 -16   2   6       26.35       62.18     63.76 o
 -15   2   6     1012.25      999.34     76.96 o
 -14   2   6      471.41      507.02    155.04 o
 -13   2   6     3870.34     3998.60    154.63 o
 -12   2   6      185.63      197.49     41.42 o
 -11   2   6     1351.97     1384.14     70.31 o
 -10   2   6      170.39      196.30     28.62 o
  -9   2   6      335.17      338.52     29.46 o
  -8   2   6      152.14      169.48     20.81 o
  -7   2   6      559.11      724.30     47.95 o
  -6   2   6     2071.45     1969.20     39.49 o
  -5   2   6      804.61      921.97     27.43 o
  -4   2   6     8598.63     8742.63    137.86 o
  -3   2   6        0.52       37.03     10.62 o
  -2   2   6      259.36      361.12     10.68 o
  -1   2   6     3732.65     3862.25     57.48 o
   0   2   6     1124.04     1254.03     44.72 o
   1   2   6      909.82      854.65     22.92 o
   2   2   6      854.58      874.66     26.32 o
   3   2   6     6292.97     6222.77     99.90 o
   4   2   6     1772.57     1958.57     66.86 o
   5   2   6     4756.72     5014.44     90.34 o
   6   2   6     1194.75     1155.75     45.14 o
   7   2   6        5.94      -32.06     24.86 o
   8   2   6     1582.38     1531.71     58.12 o
   9   2   6      531.90      552.63     43.86 o
  10   2   6      151.83      258.01     43.90 o
  11   2   6     1442.47     1425.43     80.81 o
  12   2   6      150.08      171.34     58.23 o
  13   2   6       66.25      176.52     63.56 o
  14   2   6     1941.43     1895.63    112.56 o
  15   2   6     1436.49     1243.26    105.17 o
 -17   3   6     1313.31      879.40     97.62 o
 -16   3   6      197.12      274.67     73.49 o
 -15   3   6     2118.73     2003.36    176.23 o
 -14   3   6      409.61      413.03     64.65 o
 -13   3   6      136.52       48.01     75.11 o
 -12   3   6      552.47      573.78     63.12 o
 -11   3   6        0.34      -54.90     36.60 o
 -10   3   6     5084.69     5022.10    116.65 o
  -9   3   6     1200.43     1142.00     48.86 o
  -8   3   6     8598.99     9145.47    205.21 o
  -7   3   6     3277.39     3161.91     84.14 o
  -6   3   6      780.25      727.67     40.18 o
  -5   3   6       27.54       34.80      9.10 o
  -4   3   6       12.62       -3.07     13.83 o
  -3   3   6     5195.89     5469.63    125.05 o
  -2   3   6     6541.94     5928.78    100.53 o
  -1   3   6     3169.96     2964.30    140.03 o
   0   3   6     7028.03     6218.75    196.17 o
   1   3   6      101.85       31.71     16.76 o
   2   3   6      133.97      327.88     64.46 o
   3   3   6       88.76       72.95     13.72 o
   4   3   6     2968.51     3266.24    131.84 o
   5   3   6     4919.72     4813.94    122.21 o
   6   3   6      965.43     1041.87     48.30 o
   7   3   6     6665.87     6806.68    157.83 o
   8   3   6      222.73      222.81     37.90 o
   9   3   6       65.95       48.60     34.11 o
  10   3   6      460.27      394.26     58.13 o
  11   3   6       95.19       58.55     53.66 o
  12   3   6     3106.43     2687.17    183.50 o
  13   3   6       14.89       59.85     68.27 o
  14   3   6     2146.86     1937.13    170.60 o
  15   3   6      167.31      -36.49    119.34 o
 -16   4   6       19.65     -131.47     96.11 o
 -15   4   6      160.42       86.48     94.66 o
 -14   4   6      941.85     1031.55     82.52 o
 -13   4   6      170.57      196.41     55.48 o
 -12   4   6      213.15      160.58     48.02 o
 -11   4   6      696.96      656.81     57.00 o
 -10   4   6     1113.54     1236.40     69.40 o
  -9   4   6        3.85      -36.27     26.55 o
  -8   4   6      895.10      931.83     42.82 o
  -7   4   6     2425.01     2343.28     57.07 o
  -6   4   6      401.08      382.03     18.49 o
  -5   4   6       16.58       50.04     24.74 o
  -4   4   6      232.33      249.50     30.28 o
  -3   4   6     5442.77     5080.27     96.21 o
  -2   4   6       68.64      146.92     22.65 o
  -1   4   6      142.76      191.29     22.18 o
   0   4   6      473.44      454.50     40.27 o
   1   4   6     6446.51     6332.13    160.63 o
   2   4   6      303.52      295.16     15.74 o
   3   4   6      547.08      501.99     56.24 o
   4   4   6     2074.66     2162.26     72.26 o
   5   4   6      891.35      906.05     39.97 o
   6   4   6     1564.33     1424.54     90.84 o
   7   4   6     1017.50      750.89    113.01 o
   8   4   6      812.66      971.73     97.13 o
   9   4   6       12.97       -1.27     54.09 o
  10   4   6      535.73      595.66     97.34 o
  11   4   6      521.32      517.37    101.56 o
  12   4   6      318.50      249.99    105.23 o
  13   4   6        5.96      146.88    116.07 o
 -14   5   6       84.15      -17.29     78.40 o
 -13   5   6     1239.75     1197.58    108.43 o
 -12   5   6        5.40      -48.10     63.42 o
 -11   5   6      312.87      372.26    143.29 o
 -10   5   6      246.16      245.92     39.39 o
  -9   5   6        1.16      -18.50     28.96 o
  -8   5   6      800.48      691.76     39.56 o
  -7   5   6       14.81       50.10     43.47 o
  -6   5   6     3007.01     2962.60    107.02 o
  -5   5   6       71.50      135.44     58.85 o
  -4   5   6     4043.07     4268.93    109.40 o
  -3   5   6       65.47      120.00     32.51 o
  -2   5   6       19.39       53.31     35.59 o
  -1   5   6        2.49       32.55     53.39 o
   0   5   6       16.75       14.00     40.94 o
   1   5   6     1359.51     1376.81     69.27 o
   2   5   6     1326.96     1372.04     70.40 o
   3   5   6     4374.29     4665.69    223.08 o
   4   5   6       46.96        0.94     47.04 o
   5   5   6      785.64      749.14     76.75 o
   6   5   6      591.32      527.86     71.54 o
   7   5   6      143.41      146.77     67.00 o
   8   5   6      217.21      364.46     83.14 o
   9   5   6     1375.18     1336.24    122.22 o
  10   5   6      523.18      455.23     93.50 o
  11   5   6      306.53      230.58    104.52 o
 -11   6   6      522.69      439.11    160.55 o
 -10   6   6        5.31     -108.33     72.22 o
  -9   6   6        0.90       21.89     62.45 o
  -8   6   6       39.38       -8.11     54.42 o
  -7   6   6      220.06      233.93     53.91 o
  -6   6   6     1456.32     1469.89     82.64 o
  -5   6   6        0.84      -61.41     42.00 o
  -4   6   6     1477.29     1448.71     67.22 o
  -3   6   6        0.73        1.21     48.10 o
  -2   6   6       15.44      -62.87     49.47 o
  -1   6   6       62.81       10.42     41.08 o
   0   6   6        5.00       87.51     65.09 o
   1   6   6     1375.27     1425.83     77.26 o
   2   6   6      380.70      364.19     54.25 o
   3   6   6     2498.97     2576.38    106.37 o
   4   6   6      334.34      328.70     81.28 o
   5   6   6       31.08      -46.77     49.72 o
   6   6   6       50.87       92.83    136.65 o
   7   6   6        7.30       91.57     61.96 o
   8   6   6      166.82      325.88     96.44 o
  -6   7   6      533.61      795.61    175.36 o
  -5   7   6        3.55      -50.56    144.08 o
  -4   7   6      641.23      703.97    169.07 o
  -3   7   6      202.80      191.24    132.74 o
  -2   7   6        0.31      179.84     98.56 o
  -1   7   6        6.33       72.11    134.06 o
   0   7   6      129.76      209.76    142.19 o
   1   7   6      699.15      459.66    155.77 o
   2   7   6        4.55      265.85    149.85 o
   3   7   6      792.78      489.06    166.72 o
 -19   1   7      250.42      288.30     78.29 o
 -18   1   7      583.29      645.46     82.81 o
 -17   1   7     1650.93     1408.65     98.54 o
 -16   1   7      308.64      337.48     59.65 o
 -15   1   7      475.21      607.48     96.79 o
 -14   1   7      606.34      629.48     62.33 o
 -13   1   7     1394.36     1383.50     75.54 o
 -12   1   7     2494.14     2336.68     95.30 o
 -11   1   7     1545.29     1608.05     73.90 o
 -10   1   7     9298.78    10054.46    307.08 o
  -9   1   7      380.96      367.57     28.71 o
  -8   1   7     1919.85     1957.46     64.42 o
  -7   1   7     2523.49     2832.91     64.49 o
  -6   1   7     3771.29     4821.41     82.88 o
  -5   1   7    13186.72    12720.34    250.61 o
  -2   1   7      639.31      478.83     20.25 o
  -1   1   7      608.40      581.36     16.23 o
   0   1   7      713.62      903.43     24.07 o
   1   1   7     3070.59     2566.32     48.89 o
   2   1   7    14620.47    13768.14    193.79 o
   4   1   7    16268.81    17953.37    252.32 o
   5   1   7     6171.17     6358.09    109.09 o
   6   1   7     1376.91     1460.36     44.61 o
   7   1   7      362.82      320.12     34.94 o
   8   1   7        0.93       17.22     25.56 o
   9   1   7     2249.10     2387.55    121.16 o
  10   1   7      598.40      505.95     57.92 o
  11   1   7     1780.79     1801.82     94.10 o
  12   1   7     1621.81     1600.52     91.21 o
  13   1   7      381.18      285.47     69.99 o
  14   1   7      165.34      125.70     69.43 o
  15   1   7       99.66      170.74     80.47 o
  16   1   7      273.43      325.35    201.31 o
 -18   2   7      197.35      288.19     83.21 o
 -17   2   7      508.94      639.87     78.71 o
 -16   2   7     2497.06     2329.84    115.99 o
 -15   2   7        1.60       85.73     48.62 o
 -14   2   7      889.98     1051.09     74.92 o
 -13   2   7      469.72      520.71     56.77 o
 -12   2   7       89.42       83.02     35.52 o
 -11   2   7       33.48       33.44     28.31 o
 -10   2   7      117.53       71.63     26.13 o
  -9   2   7     4207.81     4867.93    109.28 o
  -8   2   7     6128.47     6243.62    150.27 o
  -7   2   7    11905.76    12396.34    318.09 o
  -6   2   7     9596.29     9267.77    124.25 o
  -5   2   7       73.24       10.99      8.79 o
  -4   2   7       35.87       14.27     12.81 o
  -3   2   7     2436.28     1995.21     39.51 o
  -2   2   7     1683.41     2020.15     29.99 o
  -1   2   7     6494.05     6632.00    131.86 o
   0   2   7     5302.79     5558.82    148.67 o
   1   2   7    17365.63    15879.06    381.93 o
   2   2   7      520.72      343.35     18.03 o
   3   2   7      241.24      141.60     16.06 o
   4   2   7      469.38      475.30     23.46 o
   5   2   7     2943.09     3147.94     76.80 o
   6   2   7     4230.67     4328.22     98.78 o
   7   2   7       99.66      170.24     27.36 o
   8   2   7     5185.76     5530.21    234.61 o
   9   2   7       77.06      154.48     59.07 o
  10   2   7       24.95       79.19     39.01 o
  11   2   7       96.93       72.99     65.96 o
  12   2   7      437.03      367.27     64.59 o
  13   2   7     1122.39      915.89     88.84 o
  14   2   7      184.81      295.36    149.91 o
  15   2   7     3254.26     2929.91    165.68 o
 -18   3   7        8.25       18.89    165.36 o
 -17   3   7       93.73        0.00     66.19 o
 -16   3   7      769.65      736.61     85.20 o
 -15   3   7       20.75      -70.92     47.28 o
 -14   3   7     1312.13     1127.00     81.36 o
 -13   3   7      192.45      137.37     74.20 o
 -12   3   7       29.67      -37.29     76.27 o
 -11   3   7       27.14       79.38     36.43 o
 -10   3   7      373.09      413.52     44.80 o
  -9   3   7     1778.48     1930.45     90.07 o
  -8   3   7       23.07       41.41     22.32 o
  -7   3   7      823.96      874.68     28.06 o
  -6   3   7     2997.35     3230.37     85.88 o
  -5   3   7      293.44      328.53     17.05 o
  -4   3   7     2622.12     2684.07     79.34 o
  -3   3   7      440.24      445.32     51.98 o
  -2   3   7     2706.32     2500.13     67.16 o
  -1   3   7      740.72      779.42     27.15 o
   0   3   7     2361.59     2219.49    132.24 o
   1   3   7      737.37      648.58     32.33 o
   2   3   7      295.13      278.84     19.40 o
   3   3   7     1150.93     1079.09     39.45 o
   4   3   7       67.16       92.36     19.46 o
   5   3   7      309.80      448.65     66.92 o
   6   3   7      499.66      542.35     35.39 o
   7   3   7      607.51      594.25     40.03 o
   8   3   7      299.73      308.83     64.10 o
   9   3   7      251.33      270.80     62.53 o
  10   3   7      446.80      514.01     75.39 o
  11   3   7        1.93       57.34     70.22 o
  12   3   7      104.12       16.69     54.23 o
  13   3   7     1414.17     1652.19    146.20 o
  14   3   7      429.07      287.68     92.47 o
 -16   4   7      599.51      564.80    119.04 o
 -15   4   7       74.52       12.65     87.66 o
 -14   4   7     1760.08     1572.62     91.10 o
 -13   4   7      694.21      726.51     66.16 o
 -12   4   7      837.80      822.44     77.41 o
 -11   4   7        3.51       12.34     93.56 o
 -10   4   7        4.47       26.92     32.43 o
  -9   4   7     3684.46     3627.33    110.87 o
  -8   4   7      431.71      432.99     30.53 o
  -7   4   7     4128.58     4166.70     80.27 o
  -6   4   7     2721.00     2507.29     81.49 o
  -5   4   7     1300.47     1267.81     59.12 o
  -4   4   7      351.27      377.20     33.16 o
  -3   4   7     2798.84     2759.31     65.94 o
  -2   4   7     1515.56     1451.21     45.89 o
  -1   4   7     2808.60     2928.95     80.64 o
   0   4   7     2650.00     2771.41     92.07 o
   1   4   7     1830.96     1815.25     74.24 o
   2   4   7      339.03      390.48     18.53 o
   3   4   7      154.13      203.08     45.52 o
   4   4   7       18.77       19.27     19.51 o
   5   4   7      995.93     1113.71     74.31 o
   6   4   7     1395.31     1409.84     67.81 o
   7   4   7      161.60      165.26     62.41 o
   8   4   7     3737.53     3746.96    183.96 o
   9   4   7       78.29      126.36     66.03 o
  10   4   7     1832.46     1619.05    133.46 o
  11   4   7      201.75      426.00    106.13 o
  12   4   7       50.40      248.08    114.63 o
  13   4   7      591.50      248.56    121.84 o
 -14   5   7       29.74       47.94     82.08 o
 -13   5   7      542.65      469.88     87.73 o
 -12   5   7     1760.24     1618.34     85.94 o
 -11   5   7      858.84      971.11     56.17 o
 -10   5   7      974.22      884.77     51.00 o
  -9   5   7      622.20      747.11     84.36 o
  -8   5   7      230.82      225.30     50.98 o
  -7   5   7      959.21      912.77     67.06 o
  -6   5   7      888.70      705.11     60.30 o
  -5   5   7     1632.11     1523.67     91.49 o
  -4   5   7        2.13       29.52     37.71 o
  -3   5   7     1433.40     1553.90     79.11 o
  -2   5   7     1217.05     1332.62     89.82 o
  -1   5   7      202.56      162.59     35.17 o
   0   5   7      133.09      183.31     85.52 o
   1   5   7      279.30      254.72    148.76 o
   2   5   7     3268.81     3175.38    112.67 o
   3   5   7      595.48      546.77     55.10 o
   4   5   7     3176.17     2936.73    144.64 o
   5   5   7     2263.27     2208.74    129.31 o
   6   5   7       32.39      122.64     66.53 o
   7   5   7      139.75      149.95     71.19 o
   8   5   7      235.86      113.46     77.84 o
   9   5   7      666.43      766.43    111.33 o
  10   5   7      173.67      126.76     81.34 o
  11   5   7      497.75      489.36    120.62 o
 -11   6   7       28.28      -43.17     67.63 o
 -10   6   7     1058.42     1388.83    102.20 o
  -9   6   7        0.17       33.15     62.90 o
  -8   6   7        7.82      -19.20     59.08 o
  -7   6   7      184.33      243.27     70.25 o
  -6   6   7      924.29     1041.44     76.12 o
  -5   6   7      690.87      527.51     62.55 o
  -4   6   7        1.19       31.35     39.05 o
  -3   6   7     2044.60     1901.26    113.35 o
  -2   6   7     1334.79     1187.43     63.47 o
  -1   6   7      185.24      117.20    171.67 o
   0   6   7       11.45        2.17     54.07 o
   1   6   7      208.45      302.13    107.23 o
   2   6   7     2144.00     1988.49     94.92 o
   3   6   7      122.50      149.55     47.93 o
   4   6   7     1424.31     1615.86     91.96 o
   5   6   7      777.44      934.36     82.51 o
   6   6   7      100.79      132.18     68.08 o
   7   6   7       91.28      118.82     85.23 o
   8   6   7      171.42       -5.39     90.32 o
  -6   7   7       23.28       34.80    150.68 o
  -5   7   7      331.81      294.16    150.63 o
  -4   7   7        2.64        9.44    138.94 o
  -3   7   7      768.88      975.12    114.26 o
  -2   7   7      153.66      198.00    144.69 o
  -1   7   7      840.47      752.03    128.20 o
   0   7   7      151.48      114.96    137.76 o
   1   7   7      184.33       35.57    145.14 o
   2   7   7      162.49      476.24    165.51 o
   3   7   7       44.53      -72.93    153.19 o
 -19   0   8      907.48      734.77    138.78 o
 -18   0   8      679.84      710.66    125.98 o
 -17   0   8      794.07      698.42    112.96 o
 -16   0   8     3603.33     3223.42    185.96 o
 -15   0   8      267.06      173.03     57.31 o
 -14   0   8     2479.18     2560.48    148.37 o
 -13   0   8        3.33      -44.95     43.34 o
 -12   0   8     1878.81     2235.15    130.61 o
 -11   0   8     3099.18     3108.44    149.38 o
 -10   0   8     8510.67     8242.31    282.51 o
  -9   0   8    23944.46    27224.13    860.74 o
  -8   0   8     1280.46     1159.09     74.69 o
  -7   0   8    15757.87    16611.46    333.37 o
  -6   0   8       43.13      155.33     23.13 o
  -5   0   8      915.14      576.05     55.84 o
  -4   0   8    14678.21    12026.37    240.32 o
  -2   0   8      564.24      358.32     58.50 o
  -1   0   8     6796.05     8446.47    173.95 o
   0   0   8      201.47      287.94     22.52 o
   3   0   8     6213.57     5190.57    127.31 o
   4   0   8       20.30       78.88     21.49 o
   5   0   8    20990.89    22457.39    444.91 o
   6   0   8     8478.76     9025.78    239.49 o
   7   0   8     2595.69     2803.24    137.03 o
   8   0   8     4943.97     4836.04    203.58 o
   9   0   8      312.75      287.12     55.79 o
  10   0   8      223.55      426.06     71.45 o
  11   0   8      892.57      858.25     98.10 o
  12   0   8     3004.61     3046.15    173.98 o
  13   0   8     1964.53     1928.55    152.06 o
  14   0   8      185.85      145.30    105.58 o
  15   0   8      584.96      751.06    145.19 o
 -19   1   8       14.16      104.42     71.91 o
 -18   1   8       60.68       51.99     79.87 o
 -17   1   8      166.18      153.48     57.25 o
 -16   1   8        7.23       22.27     74.74 o
 -15   1   8      105.71      141.22     53.75 o
 -14   1   8       36.38       90.98     48.28 o
 -13   1   8      440.80      477.57    110.96 o
 -12   1   8       63.67       16.76     49.73 o
 -11   1   8      243.25      268.59     36.76 o
 -10   1   8        2.74       76.45     27.81 o
  -9   1   8     1844.14     1794.96     50.11 o
  -8   1   8      185.20      321.59     28.33 o
  -7   1   8       74.01      151.75     18.87 o
  -6   1   8     1857.31     1899.19     37.16 o
  -5   1   8     5876.47     5362.60    110.59 o
  -4   1   8     4902.21     4266.66     63.01 o
  -1   1   8      815.73      856.11     21.40 o
   0   1   8       18.94       53.34     11.49 o
   1   1   8     1173.45     1508.90     35.81 o
   2   1   8    12904.09    11868.77    172.01 o
   3   1   8     1102.41      897.11     30.41 o
   4   1   8     1503.00     1660.72     45.40 o
   5   1   8       35.08       37.79     33.28 o
   6   1   8      533.81      500.09     33.68 o
   7   1   8       37.90       99.59     26.41 o
   8   1   8      100.81       71.42     68.92 o
   9   1   8      275.02      261.60     47.43 o
  10   1   8      577.81      580.66     60.85 o
  11   1   8       36.16      -71.04     69.26 o
  12   1   8       58.48       75.53     66.45 o
  13   1   8       53.48      129.29     64.64 o
  14   1   8        8.28       23.14     72.41 o
  15   1   8       25.61       87.24     71.01 o
 -19   2   8      141.29       94.08    149.13 o
 -18   2   8        2.41       13.02     73.14 o
 -17   2   8      210.97      171.77     89.18 o
 -16   2   8     1287.11     1189.30     85.55 o
 -15   2   8      699.07      753.49     73.80 o
 -14   2   8      820.43      841.03     70.34 o
 -13   2   8      104.31       95.70     78.90 o
 -12   2   8       67.34       87.01     36.76 o
 -11   2   8      129.71      162.89     36.40 o
 -10   2   8      310.27      363.62     37.77 o
  -9   2   8     1598.05     1556.55     91.41 o
  -8   2   8      470.64      475.21     37.33 o
  -7   2   8     1636.06     1711.43     44.96 o
  -6   2   8      645.16      652.21     23.82 o
  -5   2   8     2024.15     2239.95     48.53 o
  -4   2   8     1978.29     2141.15     38.00 o
  -3   2   8     1233.19     1171.26     33.44 o
  -2   2   8     7251.84     7322.75    101.26 o
  -1   2   8      623.61      745.46     30.28 o
   0   2   8     1138.64     1116.99     36.70 o
   1   2   8     1466.66     1365.04     62.68 o
   2   2   8      806.51      826.12     31.99 o
   3   2   8      540.69      630.79     26.50 o
   4   2   8     2197.55     2372.50     62.59 o
   5   2   8     2286.43     2322.77     65.67 o
   6   2   8      626.88      639.91     36.80 o
   7   2   8      940.33      912.80     51.40 o
   8   2   8       16.37        1.48     31.90 o
   9   2   8       26.08       32.19     42.77 o
  10   2   8       61.81       41.48     44.91 o
  11   2   8      281.76      285.95     57.02 o
  12   2   8      750.63      638.47     76.92 o
  13   2   8      697.81      864.99    114.66 o
  14   2   8      908.21      644.95    104.22 o
  15   2   8       40.53      111.76     91.83 o
 -18   3   8      249.51      214.73     85.79 o
 -17   3   8        2.73      -19.40     80.79 o
 -16   3   8        0.19      -19.17     57.02 o
 -15   3   8     1506.40     1455.37    100.75 o
 -14   3   8      320.29      288.39    103.01 o
 -13   3   8     4553.06     4493.17    197.31 o
 -12   3   8      862.35      839.23     89.57 o
 -11   3   8      978.32     1132.79     67.71 o
 -10   3   8      262.59      270.76     34.82 o
  -9   3   8      565.03      531.32     62.82 o
  -8   3   8     4189.01     4151.92    156.08 o
  -7   3   8      728.33      722.39     24.51 o
  -6   3   8     2954.65     3134.73     50.73 o
  -5   3   8    11250.98    10547.82    135.49 o
  -4   3   8      459.04      336.88     23.72 o
  -3   3   8     2301.00     2706.41     81.55 o
  -2   3   8       52.33       92.11     17.43 o
  -1   3   8     3817.27     3480.87     96.98 o
   0   3   8     2768.47     2422.06    250.98 o
   1   3   8     3441.62     3723.81     72.71 o
   2   3   8    10518.78     9958.00    168.57 o
   3   3   8        4.91       26.83     17.60 o
   4   3   8     1656.10     1748.16     65.60 o
   5   3   8       16.49       39.85     23.22 o
   6   3   8      506.94      437.65     34.05 o
   7   3   8     2885.25     3212.01     87.86 o
   8   3   8      268.35      228.40     45.33 o
   9   3   8     4740.85     5099.03    156.55 o
  10   3   8       59.97      -27.02     64.62 o
  11   3   8      696.51      674.75     73.63 o
  12   3   8       39.79       46.71     94.75 o
  13   3   8       14.76        8.15    106.62 o
  14   3   8      816.06      703.53    142.50 o
 -16   4   8      413.39      371.62    109.24 o
 -15   4   8      499.65      639.62     78.03 o
 -14   4   8        1.91       11.17     93.19 o
 -13   4   8      668.81      491.14     87.31 o
 -12   4   8     1137.24     1109.16     72.22 o
 -11   4   8      600.25      574.14     52.56 o
 -10   4   8      293.96      284.42     43.02 o
  -9   4   8     1201.39     1216.09     77.11 o
  -8   4   8     1747.42     1907.19     70.05 o
  -7   4   8       27.91       50.66     19.22 o
  -6   4   8     1054.79      992.59     59.70 o
  -5   4   8     1056.72     1251.76     45.60 o
  -4   4   8     1006.72     1049.28     41.67 o
  -3   4   8      898.04      801.60     36.64 o
  -2   4   8     1351.64     1409.56     57.69 o
  -1   4   8     1479.74     1576.68     69.18 o
   0   4   8        5.70       89.04     30.57 o
   1   4   8      416.72      387.85     50.01 o
   2   4   8     2038.31     1645.09    271.59 o
   3   4   8     1330.16     1394.79     42.24 o
   4   4   8     1029.36     1074.78     63.67 o
   5   4   8      191.91      210.79     98.53 o
   6   4   8     2240.26     2177.44    131.01 o
   7   4   8       87.31       81.11     60.73 o
   8   4   8     1561.24     1823.06    132.02 o
   9   4   8      110.92       61.79     57.91 o
  10   4   8      913.22      888.86    114.09 o
  11   4   8       19.64       -4.57     96.14 o
 -14   5   8      223.97      439.51     93.27 o
 -13   5   8      268.25      131.19     61.58 o
 -12   5   8       72.45       21.97     40.51 o
 -11   5   8     1211.14     1112.01     60.61 o
 -10   5   8       20.31       94.58     31.36 o
  -9   5   8      747.61      896.28     44.81 o
  -8   5   8      796.45      978.90     72.64 o
  -7   5   8      699.37      671.43     61.04 o
  -6   5   8      161.25      226.02     89.33 o
  -5   5   8      198.03      189.03     38.22 o
  -4   5   8      674.38      702.95     90.93 o
  -3   5   8        6.72        2.19     47.51 o
  -2   5   8     4172.72     4277.23    109.87 o
  -1   5   8        1.48       61.70     71.34 o
   0   5   8      852.79     1003.39    105.46 o
   1   5   8        2.29       36.24     36.19 o
   2   5   8      492.46      442.43     90.27 o
   3   5   8      153.32      133.00     41.12 o
   4   5   8     1183.28     1283.73    100.64 o
   5   5   8     1295.38     1206.18    100.52 o
   6   5   8        2.11      -46.83     62.88 o
   7   5   8      832.28      901.15    101.25 o
   8   5   8      103.39      141.21     86.22 o
   9   5   8      174.44      129.26     92.79 o
  10   5   8       16.43       69.12     94.98 o
 -11   6   8      463.00      365.58    238.18 o
 -10   6   8       51.15      120.80     75.10 o
  -9   6   8     1488.87     1419.03     96.23 o
  -8   6   8       50.79      107.31     63.16 o
  -7   6   8      422.99      496.78     85.48 o
  -6   6   8        9.92      163.76     97.45 o
  -5   6   8        1.27      -82.14     54.76 o
  -4   6   8      241.75      244.67     45.54 o
  -3   6   8       89.48       41.64     62.52 o
  -2   6   8      915.27      964.16     81.24 o
  -1   6   8       10.25      -14.43     47.75 o
   0   6   8      775.65      880.39    109.94 o
   1   6   8       64.36      102.97     84.42 o
   2   6   8       38.31       16.42     52.89 o
   3   6   8      511.22      463.05     63.31 o
   4   6   8      101.81       37.67     58.92 o
   5   6   8     1082.65     1161.00     91.77 o
   6   6   8      297.10      367.15     78.86 o
   7   6   8      126.21      118.90     81.63 o
   8   6   8       32.21      -12.09     97.53 o
  -6   7   8      173.35      152.02     89.60 o
  -5   7   8      140.42      293.67    151.50 o
  -4   7   8      121.19       91.10    140.48 o
  -3   7   8      144.88      136.11    127.73 o
  -2   7   8      958.28      958.38    171.12 o
  -1   7   8       18.84      188.98    145.85 o
   0   7   8      156.95       56.23    126.81 o
   1   7   8       41.22      116.51    105.25 o
   2   7   8      318.90      392.07    122.95 o
 -19   1   9       27.01      100.75     84.64 o
 -18   1   9      110.67      177.79     96.11 o
 -17   1   9     1296.53     1299.44    184.34 o
 -16   1   9     1914.33     2091.71    106.19 o
 -15   1   9     2722.49     2840.05    190.46 o
 -14   1   9      865.43      844.65     68.31 o
 -13   1   9      683.16      727.09     60.13 o
 -12   1   9     1197.25     1249.65     67.44 o
 -11   1   9      486.71      489.85     46.18 o
 -10   1   9     1626.40     1538.04     66.53 o
  -9   1   9     2047.38     1990.81     63.37 o
  -8   1   9    24852.87    28211.94    386.08 o
  -7   1   9       45.75       72.99     17.40 o
  -6   1   9     5062.71     5341.90     78.18 o
  -5   1   9      310.11      257.70     11.22 o
  -1   1   9    10752.94    11521.34    231.99 o
   0   1   9     3337.18     3377.12     77.63 o
   1   1   9     8521.19     9372.60    160.09 o
   2   1   9     1938.52     1609.56     41.06 o
   3   1   9      330.14      156.85     18.34 o
   4   1   9     5911.29     5760.33    102.21 o
   5   1   9      237.38      223.77     41.45 o
   6   1   9     9504.21     9703.73    183.67 o
   7   1   9     1261.75     1311.43     55.52 o
   8   1   9     1183.30     1271.98     70.29 o
   9   1   9     3267.46     3580.63    126.29 o
  10   1   9      194.83      285.69     64.27 o
  11   1   9        1.78       61.50     45.82 o
  12   1   9      482.72      616.85     75.61 o
  13   1   9     1458.17     1475.73    102.58 o
  14   1   9     1345.65     1253.99    102.59 o
  15   1   9       37.75        9.47     69.13 o
 -19   2   9     1549.70     1668.03    116.02 o
 -18   2   9       31.19       20.63     75.06 o
 -17   2   9      530.76      486.33     80.75 o
 -16   2   9      148.63       71.72     58.88 o
 -15   2   9        4.43      123.50     52.11 o
 -14   2   9       48.98      -44.35     62.96 o
 -13   2   9      135.53      135.45     43.61 o
 -12   2   9     2389.21     2656.44    101.61 o
 -11   2   9     3305.19     3453.94    119.58 o
 -10   2   9     2777.04     2566.59    146.04 o
  -9   2   9     1347.94     1573.50     58.74 o
  -8   2   9      263.16      224.98     19.50 o
  -7   2   9     4939.63     5561.92    102.54 o
  -6   2   9      190.81      255.52     14.89 o
  -5   2   9    13839.16    15908.58    198.70 o
  -4   2   9     7690.87     6815.92    108.27 o
  -2   2   9     2004.00     2568.35     44.25 o
  -1   2   9     5464.23     4852.63    171.68 o
   0   2   9      638.51      720.15     25.36 o
   1   2   9      540.44      630.82     31.27 o
   2   2   9     2537.91     3114.59     61.67 o
   3   2   9    22934.30    22487.30    311.51 o
   4   2   9      414.08      336.69     33.81 o
   5   2   9     2319.38     2583.62     70.09 o
   6   2   9      675.06      765.81     89.07 o
   7   2   9      310.08      383.50     51.25 o
   8   2   9        3.06      -16.21     35.48 o
   9   2   9       58.45       -4.51     60.20 o
  10   2   9     2627.95     3027.86    120.97 o
  11   2   9       29.68       72.78     66.06 o
  12   2   9     1826.16     1494.60    207.27 o
  13   2   9      208.60      232.64     63.77 o
  14   2   9        6.38      -76.76     72.31 o
 -18   3   9       54.78       92.17    227.09 o
 -17   3   9       90.52       55.31     76.20 o
 -16   3   9       20.51      127.72     67.71 o
 -15   3   9      271.62      299.54     61.21 o
 -14   3   9     1016.08     1072.78     83.29 o
 -13   3   9      106.00       70.05     47.75 o
 -12   3   9      259.42      269.19     46.33 o
 -11   3   9      365.12      409.39     46.74 o
 -10   3   9      212.96      259.59     58.22 o
  -9   3   9      611.51      567.54     46.53 o
  -8   3   9      211.93      211.05     17.73 o
  -7   3   9      457.92      395.86     19.70 o
  -6   3   9      669.95      711.90     28.25 o
  -5   3   9     1248.82     1193.99     32.48 o
  -4   3   9      365.35      417.96     25.41 o
  -3   3   9      136.63      235.08     22.53 o
  -2   3   9      465.87      317.78     20.37 o
  -1   3   9      423.53      406.45     64.85 o
   0   3   9      820.90      984.16     37.20 o
   1   3   9      453.93      360.42     19.99 o
   2   3   9     1135.44     1115.32     39.79 o
   3   3   9     1032.19     1053.68     43.23 o
   4   3   9      287.02      340.88     56.69 o
   5   3   9      932.56     1022.94     64.10 o
   6   3   9      253.81      186.72     30.20 o
   7   3   9       83.42      165.91     79.61 o
   8   3   9      141.90       89.34     69.87 o
   9   3   9      110.19      -10.03     61.82 o
  10   3   9      485.48      548.06     93.70 o
  11   3   9       14.78      -24.85     81.15 o
  12   3   9      406.17      407.50    106.84 o
  13   3   9       89.17       21.18    110.02 o
 -16   4   9       26.92       32.63     92.09 o
 -15   4   9      869.53      855.47     83.80 o
 -14   4   9      488.63      497.03     62.08 o
 -13   4   9      107.66       99.07     45.80 o
 -12   4   9     3264.39     3303.55    350.86 o
 -11   4   9        7.44      -61.32     40.88 o
 -10   4   9      833.17      877.46     90.00 o
  -9   4   9        2.85       -7.15     25.18 o
  -8   4   9      343.72      328.92     22.71 o
  -7   4   9      651.28      600.12     30.78 o
  -6   4   9     2945.76     3023.99     88.64 o
  -5   4   9      895.03      893.84     42.46 o
  -4   4   9     1807.97     1770.88     53.33 o
  -3   4   9      776.71      783.69     38.15 o
  -2   4   9       51.80       29.96     21.25 o
  -1   4   9      934.99      959.84     56.59 o
   0   4   9      112.45      164.29     36.92 o
   1   4   9     2001.96     1827.01    103.75 o
   2   4   9        3.64       -8.81     18.46 o
   3   4   9     4512.70     4526.09     93.17 o
   4   4   9       17.41       12.02     51.28 o
   5   4   9     1349.87     1298.43    101.13 o
   6   4   9      246.81      237.95     53.69 o
   7   4   9       31.93       11.45     52.01 o
   8   4   9     1255.86     1292.35    117.25 o
   9   4   9       65.25      220.50     87.78 o
  10   4   9     2282.68     2280.95    165.47 o
  11   4   9        7.83      -85.32     75.43 o
  12   4   9      830.08      707.13    125.78 o
 -14   5   9        6.13       44.55     64.72 o
 -13   5   9      788.35      738.72     62.81 o
 -12   5   9      254.70      242.57     51.80 o
 -11   5   9      561.35      541.24    103.12 o
 -10   5   9      234.09      270.83     35.32 o
  -9   5   9     1011.43      995.26     81.90 o
  -8   5   9     1323.83     1313.39     81.61 o
  -7   5   9     1008.44      961.21     80.42 o
  -6   5   9     1007.89     1040.31    115.10 o
  -5   5   9     1625.87     1658.45     68.89 o
  -4   5   9      142.54      185.38     36.55 o
  -3   5   9      813.42      788.51     65.61 o
  -2   5   9      568.10      659.96     55.58 o
  -1   5   9     3877.91     3766.37    122.05 o
   0   5   9       23.54       40.00     36.70 o
   1   5   9      252.90      320.03     50.35 o
   2   5   9      807.85      692.39     63.88 o
   3   5   9      776.08      589.55     77.10 o
   4   5   9      685.98      822.59     85.40 o
   5   5   9       37.74       20.85     52.84 o
   6   5   9     1878.45     1923.03    128.20 o
   7   5   9      724.56      915.62    106.41 o
   8   5   9       40.50       -5.33     86.11 o
   9   5   9      444.30      697.23    110.08 o
  10   5   9      183.48      -54.89    112.68 o
 -11   6   9      194.78      249.18     81.62 o
 -10   6   9      237.17      142.25     72.31 o
  -9   6   9        1.28      -78.98     65.13 o
  -8   6   9     3065.99     3042.53    213.76 o
  -7   6   9      138.87      168.53     75.21 o
  -6   6   9     1370.80     1385.35     85.00 o
  -5   6   9      179.36      124.86     53.75 o
  -4   6   9      546.00      498.34     59.61 o
  -3   6   9       53.01        3.25     57.78 o
  -2   6   9      197.58       90.09     52.86 o
  -1   6   9     3145.18     3083.19    119.28 o
   0   6   9      550.81      452.73     61.58 o
   1   6   9     1602.03     1909.30     93.09 o
   2   6   9       16.11      -43.34     60.69 o
   3   6   9       26.81       59.83     74.93 o
   4   6   9      558.97      455.10     72.90 o
   5   6   9        2.12       68.84     90.95 o
   6   6   9      439.08      451.65    101.09 o
   7   6   9      468.43      486.94    100.07 o
  -5   7   9      145.65      183.44     65.97 o
  -4   7   9      162.36      145.58    100.22 o
  -3   7   9       29.40      104.78     76.38 o
  -2   7   9      153.41      238.09    154.47 o
  -1   7   9      782.78      863.29     82.24 o
   0   7   9        0.14       33.77     66.36 o
   1   7   9      920.97      776.93    171.33 o
 -19   0  10     1869.04     2003.04    164.64 o
 -18   0  10      280.73      142.05    100.59 o
 -17   0  10       15.91     -142.26     94.84 o
 -16   0  10      508.44      718.30    106.93 o
 -15   0  10     2068.02     2015.80    144.58 o
 -14   0  10     1312.54     1071.87    101.72 o
 -13   0  10      766.44     1009.83     96.09 o
 -12   0  10     4766.93     4829.32    204.44 o
 -11   0  10       67.71      111.48     47.37 o
 -10   0  10      119.87       94.39     41.98 o
  -9   0  10     5425.40     5216.20    139.03 o
  -8   0  10     9876.50     9776.42    376.44 o
  -7   0  10    10172.98    11524.50    245.97 o
  -6   0  10      112.25      132.14     21.34 o
  -5   0  10      531.08      670.35     46.16 o
  -4   0  10     9028.76     7684.33    167.58 o
  -3   0  10    10277.84     9180.75    193.50 o
   0   0  10    20455.77    20833.00    402.18 o
   1   0  10       80.28      198.09     23.84 o
   2   0  10     6151.76     6753.78    157.72 o
   3   0  10    20562.87    19157.79    674.22 o
   4   0  10     1715.05     1380.82     60.82 o
   5   0  10       25.37       40.06     26.95 o
   6   0  10        6.70      106.11     48.43 o
   7   0  10    14268.49    14657.26    457.13 o
   8   0  10      297.72      387.48     69.38 o
   9   0  10     3770.12     3571.30    182.10 o
  10   0  10     3042.70     3434.36    186.76 o
  11   0  10      287.39      318.57     87.07 o
  12   0  10      160.69      177.53     95.81 o
  13   0  10       52.23      -63.47    102.92 o
  14   0  10     1214.99     1360.72    159.23 o
  15   0  10      536.79      474.33    142.01 o
 -19   1  10      208.92      199.35     84.96 o
 -18   1  10     1048.51      960.25    146.46 o
 -17   1  10        0.51      106.93    120.56 o
 -16   1  10      680.10      686.41     71.57 o
 -15   1  10       48.45       17.29     91.25 o
 -14   1  10        7.15      -28.59     42.85 o
 -13   1  10      214.13      291.78     50.69 o
 -12   1  10       17.10       41.22     75.20 o
 -11   1  10      750.90      775.92     53.13 o
 -10   1  10     1730.68     1820.31     74.91 o
  -9   1  10     3367.45     3191.86     99.54 o
  -8   1  10     1240.37     1511.83     44.88 o
  -7   1  10      732.40      593.59     21.25 o
  -6   1  10      433.46      642.64     17.62 o
  -5   1  10       15.59       61.59     12.40 o
  -4   1  10     3051.77     3651.14     52.14 o
  -3   1  10     8084.27     7120.38    131.25 o
  -2   1  10     4126.12     3448.85     56.62 o
  -1   1  10     1383.43     1686.50     44.51 o
   0   1  10      512.79      459.18     28.65 o
   1   1  10     1294.40     1299.59     36.56 o
   2   1  10      999.45      871.69     39.31 o
   3   1  10     1618.77     1813.53     47.91 o
   4   1  10     3389.73     3161.52    126.48 o
   5   1  10      125.59      129.83     24.92 o
   6   1  10     1469.70     1605.23     59.24 o
   7   1  10      441.42      437.23     38.91 o
   8   1  10       10.57       61.81     39.56 o
   9   1  10      118.83       84.69     65.75 o
  10   1  10        1.66        7.40    102.09 o
  11   1  10      886.01      985.60    143.68 o
  12   1  10        7.72      -10.94     61.80 o
  13   1  10     1175.19      997.91    195.41 o
  14   1  10      444.93      452.35     85.75 o
 -19   2  10        1.39       46.34    108.40 o
 -18   2  10       40.63      -69.49     65.98 o
 -17   2  10        5.78       56.71     65.64 o
 -16   2  10      677.24      566.86    193.27 o
 -15   2  10       97.87       67.32     53.00 o
 -14   2  10     1872.99     1769.18     92.27 o
 -13   2  10      337.64      300.41     48.29 o
 -12   2  10      814.17      871.81     59.21 o
 -11   2  10       90.69       80.85     25.18 o
 -10   2  10        0.63      -23.15     23.58 o
  -9   2  10     2994.56     3124.75    100.94 o
  -8   2  10       17.19       58.50     16.06 o
  -7   2  10     5378.78     5728.48     79.43 o
  -6   2  10      254.51      348.20     18.62 o
  -5   2  10      852.37      850.93     30.45 o
  -4   2  10      534.68      511.65     16.94 o
  -3   2  10       33.01       30.52      8.44 o
  -2   2  10     2463.88     2540.74     79.36 o
  -1   2  10        9.22       -7.45     15.82 o
   0   2  10     8858.78     8896.28    273.61 o
   1   2  10      444.92      437.95     21.86 o
   2   2  10       51.81       41.67     14.96 o
   3   2  10      333.76      393.56     28.58 o
   4   2  10       83.87       88.38     22.77 o
   5   2  10       20.62      119.53     50.29 o
   6   2  10     1216.85     1229.17     81.37 o
   7   2  10      960.80      977.73     49.82 o
   8   2  10      306.00      308.37     47.90 o
   9   2  10     1121.13     1155.08     80.15 o
  10   2  10      416.56      419.57    100.78 o
  11   2  10      244.19      228.61     54.39 o
  12   2  10        2.03       69.96     68.43 o
  13   2  10      611.65      678.59     90.58 o
  14   2  10      114.68       -0.74     86.07 o
 -18   3  10     1468.65     1132.51    109.08 o
 -17   3  10       51.39      189.96     79.18 o
 -16   3  10     1849.79     1822.74    173.27 o
 -15   3  10      350.66      267.37     66.24 o
 -14   3  10      334.37      381.66     57.63 o
 -13   3  10      264.74      240.92     42.77 o
 -12   3  10       96.32       90.59     42.57 o
 -11   3  10     2261.67     2300.44     90.88 o
 -10   3  10     1655.20     1798.65     76.40 o
  -9   3  10      804.42      753.65     89.69 o
  -8   3  10     2277.83     2384.26     84.58 o
  -7   3  10      105.57      143.27     15.53 o
  -6   3  10      156.76      235.73     16.92 o
  -5   3  10      961.90      999.21     37.07 o
  -4   3  10     3097.79     3278.03     64.70 o
  -3   3  10     6781.98     6546.03    129.86 o
  -2   3  10     5146.95     4456.85    318.32 o
  -1   3  10     4759.26     3105.21    998.77 o
   0   3  10      449.50      487.44     21.67 o
   1   3  10      664.06      654.46     55.30 o
   2   3  10     1080.71     1203.57     40.40 o
   3   3  10      552.48      582.79     31.86 o
   4   3  10     4602.50     4827.23    104.65 o
   5   3  10       28.05       49.28     53.85 o
   6   3  10     2283.08     2350.16     73.63 o
   7   3  10        1.31      -60.87     40.85 o
   8   3  10      530.69      480.48     58.04 o
   9   3  10      231.47      336.66    156.15 o
  10   3  10       40.07      106.74     86.38 o
  11   3  10     2228.57     2344.77    173.24 o
  12   3  10        0.53      -62.41     75.86 o
  13   3  10      813.90      478.20    127.49 o
 -16   4  10       40.19      -48.88     64.42 o
 -15   4  10      678.66      743.06     80.66 o
 -14   4  10     1054.23      988.78     81.22 o
 -13   4  10        5.11       95.35     51.78 o
 -12   4  10      200.92      255.92     48.70 o
 -11   4  10      807.26      886.16     50.18 o
 -10   4  10      989.85      854.07     46.61 o
  -9   4  10       34.11       30.17     25.10 o
  -8   4  10      658.07      691.54     62.36 o
  -7   4  10      433.49      439.74     24.61 o
  -6   4  10        7.82       72.06     45.78 o
  -5   4  10      439.69      498.78     57.56 o
  -4   4  10      711.00      758.78     39.15 o
  -3   4  10       48.82       64.38     22.47 o
  -2   4  10      245.69      216.57     53.87 o
  -1   4  10     1196.41     1071.65     61.95 o
   0   4  10      121.24      163.35     37.94 o
   1   4  10       54.07       86.27     46.15 o
   2   4  10       32.03       38.15     23.32 o
   3   4  10     1051.19      941.01     87.94 o
   4   4  10      634.66      719.62     76.82 o
   5   4  10      136.57      275.13     69.36 o
   6   4  10      180.30      191.90     71.17 o
   7   4  10     1045.53     1033.29    110.15 o
   8   4  10      635.21      710.88     93.69 o
   9   4  10      261.65      169.03     88.18 o
  10   4  10      657.60      996.02    120.00 o
  11   4  10      209.37      146.44    113.20 o
  12   4  10       76.93       -0.61    117.46 o
 -14   5  10      829.93      756.66     66.25 o
 -13   5  10       11.96      -13.01     71.56 o
 -12   5  10      288.81      298.68    112.71 o
 -11   5  10      784.70      849.51     79.13 o
 -10   5  10        0.76       26.15     29.13 o
  -9   5  10     2016.97     1845.22     94.48 o
  -8   5  10      106.50      107.66     63.37 o
  -7   5  10     2817.19     2988.57    356.72 o
  -6   5  10       41.30       95.54     68.08 o
  -5   5  10     1046.97     1141.46     60.16 o
  -4   5  10       73.29       31.75     41.02 o
  -3   5  10       29.65       39.25     64.53 o
  -2   5  10      190.48      136.63     59.00 o
  -1   5  10      130.68      248.06     64.99 o
   0   5  10     2866.57     2963.13    110.92 o
   1   5  10      709.41      636.16     62.19 o
   2   5  10     1473.61     1460.39     82.63 o
   3   5  10        2.44       61.06     52.49 o
   4   5  10      391.91      355.88     75.79 o
   5   5  10      252.06      260.95     76.70 o
   6   5  10      509.96      489.27     92.01 o
   7   5  10      497.34      215.97     85.98 o
   8   5  10      479.28      489.11    103.99 o
   9   5  10      296.36      352.30    110.56 o
  10   5  10      240.67      126.32    117.93 o
 -11   6  10        7.07     -123.44     82.29 o
 -10   6  10        5.46      -13.74     93.85 o
  -9   6  10      202.72      110.87     70.86 o
  -8   6  10      592.66      488.95     74.86 o
  -7   6  10     1232.20     1420.58     91.11 o
  -6   6  10       86.77       70.73     59.32 o
  -5   6  10      964.08      983.10    184.35 o
  -4   6  10       84.67      126.94     88.83 o
  -3   6  10      169.44       98.35     61.29 o
  -2   6  10        1.26       13.81     63.20 o
  -1   6  10        0.78       -5.90     93.67 o
   0   6  10     1035.61     1083.51     80.66 o
   1   6  10      280.12      265.47     59.16 o
   2   6  10      888.95      857.20     80.65 o
   3   6  10      568.78      534.66    126.11 o
   4   6  10       35.44       97.77     65.89 o
   5   6  10      147.32      114.40     74.05 o
   6   6  10       38.59       39.30     93.80 o
  -4   7  10      173.08      150.90    146.43 o
  -3   7  10       21.79      104.09     64.72 o
  -2   7  10       60.52       76.46     69.71 o
  -1   7  10      133.58       50.33     68.58 o
   0   7  10      548.85      651.22     80.74 o
 -19   1  11      295.73      196.81     81.87 o
 -18   1  11     1046.65     1102.09    171.69 o
 -17   1  11        0.32      109.88     61.58 o
 -16   1  11      450.28      458.08     73.43 o
 -15   1  11       87.71       50.21     44.20 o
 -14   1  11     1098.75     1205.86     75.83 o
 -13   1  11     1800.12     1745.73     84.49 o
 -12   1  11      753.64      760.70    123.89 o
 -11   1  11     4029.93     4310.28    131.99 o
 -10   1  11      561.18      515.20     43.58 o
  -9   1  11     2762.06     2727.48     92.35 o
  -8   1  11     2730.01     2673.60     59.55 o
  -7   1  11      150.66      137.78     11.84 o
  -6   1  11    15281.42    16108.29    202.80 o
  -5   1  11      677.55      705.56     32.49 o
  -4   1  11     6251.16     6500.44     96.29 o
  -3   1  11     2708.28     2210.43     41.40 o
  -2   1  11      982.96      676.24     26.09 o
  -1   1  11      399.40      247.81     18.09 o
   0   1  11      107.31      139.57     15.51 o
   1   1  11    11030.03    10848.58    163.72 o
   2   1  11     2717.60     3065.55     89.23 o
   3   1  11     4384.11     4705.36     89.53 o
   4   1  11     5612.74     5635.23    185.89 o
   5   1  11      598.49      587.13     38.63 o
   6   1  11      162.88      168.73     30.27 o
   7   1  11      143.69      107.08     47.95 o
   8   1  11     2299.63     2385.30    100.67 o
   9   1  11      438.74      342.00     59.55 o
  10   1  11      995.80      939.16     77.61 o
  11   1  11     4764.83     4734.12    262.65 o
  12   1  11      479.73      507.83     64.28 o
  13   1  11      121.90       35.87    114.45 o
  14   1  11      188.47      217.77     77.04 o
 -19   2  11      103.86      143.90     77.10 o
 -18   2  11      186.98      239.32     81.13 o
 -17   2  11     1790.13     1712.66    110.39 o
 -16   2  11       42.74       91.59     53.16 o
 -15   2  11     4089.38     3967.53    144.29 o
 -14   2  11      507.30      577.56     58.22 o
 -13   2  11      498.71      403.65    103.34 o
 -12   2  11        5.60        7.05     29.61 o
 -11   2  11      136.68      176.53     28.19 o
 -10   2  11     2402.15     2353.42     71.25 o
  -9   2  11     2066.12     2096.96     74.79 o
  -8   2  11     5617.03     5567.70    139.92 o
  -7   2  11     2647.43     2843.51     53.70 o
  -6   2  11      456.59      401.36     25.44 o
  -5   2  11      224.95      302.60     14.84 o
  -4   2  11     4669.34     4650.97     65.14 o
  -3   2  11     2200.81     2550.71     42.05 o
  -2   2  11     8445.05     7242.20    101.64 o
  -1   2  11     2788.43     2221.89     43.58 o
   0   2  11    16693.58    17025.58    452.39 o
   1   2  11       81.84      164.59     27.85 o
   2   2  11       29.68       33.63     18.79 o
   3   2  11        2.30       77.74     59.37 o
   4   2  11      808.62      989.82     43.85 o
   5   2  11     4223.99     4150.32     99.89 o
   6   2  11      568.08      567.14     43.28 o
   7   2  11     2796.02     2823.52    166.28 o
   8   2  11        5.99       -2.75     38.89 o
   9   2  11      206.64      162.39     48.57 o
  10   2  11      190.24       94.03     55.87 o
  11   2  11       27.65       10.73     61.84 o
  12   2  11     1321.85     1245.90     97.00 o
  13   2  11       99.57      -31.22    176.41 o
 -18   3  11       35.54       -2.92     82.57 o
 -17   3  11     1001.25      960.39     86.22 o
 -16   3  11      145.81       87.13     64.89 o
 -15   3  11     1807.44     1589.77     93.51 o
 -14   3  11      854.04      987.94     74.70 o
 -13   3  11        1.58       19.41     46.80 o
 -12   3  11      210.00      347.29     67.86 o
 -11   3  11      594.67      644.35     54.87 o
 -10   3  11     1454.09     1426.59     71.33 o
  -9   3  11       11.41       -2.04     24.47 o
  -8   3  11      252.76      243.85     19.32 o
  -7   3  11     2923.39     2900.39     55.74 o
  -6   3  11      530.01      514.03     33.47 o
  -5   3  11      817.14     1021.01     34.96 o
  -4   3  11        2.93      -13.74      9.16 o
  -3   3  11     2336.80     2205.06     71.83 o
  -2   3  11      663.28      658.07     24.23 o
  -1   3  11     1285.56     1555.08     59.65 o
   0   3  11     1030.08      963.69     38.41 o
   1   3  11      159.07      172.66     19.77 o
   2   3  11     1842.46     2050.59     70.41 o
   3   3  11       41.75       80.74     23.44 o
   4   3  11      433.53      491.53     34.68 o
   5   3  11     1134.49     1064.17     49.32 o
   6   3  11      186.42      195.20     40.56 o
   7   3  11     1321.60     1333.27     74.29 o
   8   3  11      382.42      341.98    146.21 o
   9   3  11       38.45      -38.15     56.63 o
  10   3  11        8.83      -40.64     59.56 o
  11   3  11       76.31      359.44    105.21 o
  12   3  11      625.64      443.78    125.78 o
  13   3  11       85.31      -12.28    115.91 o
 -16   4  11        2.55      107.19    172.67 o
 -15   4  11     1178.61     1311.38    238.42 o
 -14   4  11      173.60      314.40     57.87 o
 -13   4  11      837.83      717.16     80.87 o
 -12   4  11      386.05      462.23     66.99 o
 -11   4  11       24.09      -43.40     39.34 o
 -10   4  11     1830.48     2052.39     69.78 o
  -9   4  11      951.13     1049.36     48.05 o
  -8   4  11      416.77      543.36     56.59 o
  -7   4  11     4828.43     4587.26    265.82 o
  -6   4  11      979.97      917.72     50.13 o
  -5   4  11      574.42      600.79     38.35 o
  -4   4  11      834.12      852.51     67.52 o
  -3   4  11     1489.55     1450.37     50.94 o
  -2   4  11     1307.60     1311.95     67.74 o
  -1   4  11     2597.68     2596.20     95.77 o
   0   4  11     3194.61     3238.33    152.87 o
   1   4  11      419.90      428.20     40.10 o
   2   4  11      634.31      526.03     35.72 o
   3   4  11      527.71      551.04     68.63 o
   4   4  11       12.30       60.29     58.44 o
   5   4  11     2041.63     2048.62    132.13 o
   6   4  11      467.43      403.40     69.35 o
   7   4  11     2392.51     2766.97    163.98 o
   8   4  11      274.40      487.39    103.00 o
   9   4  11      724.77      759.43    107.00 o
  10   4  11       13.29      -38.73    103.93 o
  11   4  11       14.12      118.61    101.58 o
 -14   5  11      115.77      160.42    136.41 o
 -13   5  11     1600.91     1612.61     75.51 o
 -12   5  11       15.31       41.61     40.34 o
 -11   5  11     1091.25     1079.50     54.91 o
 -10   5  11      508.02      602.63     70.08 o
  -9   5  11      398.58      401.68     66.25 o
  -8   5  11        1.53      -34.89     49.16 o
  -7   5  11      817.82      884.03     67.96 o
  -6   5  11     1673.60     1576.13    124.16 o
  -5   5  11      113.91      111.93     34.12 o
  -4   5  11     3273.69     3128.87    134.83 o
  -3   5  11      183.42      254.91     61.84 o
  -2   5  11      209.63      200.13     55.92 o
  -1   5  11       22.62       22.08     43.94 o
   0   5  11     1339.85     1240.47     76.75 o
   1   5  11      463.54      467.01     59.28 o
   2   5  11      115.85      119.76     47.60 o
   3   5  11       44.20      -29.59     62.55 o
   4   5  11     2530.92     2607.81    152.09 o
   5   5  11       33.89      -40.85     60.16 o
   6   5  11       38.15        8.55     70.56 o
   7   5  11       20.41      -46.12     88.23 o
   8   5  11      937.02      896.11    128.91 o
   9   5  11       77.24      204.46    111.21 o
 -11   6  11      501.77      532.76     81.24 o
 -10   6  11       12.38     -106.02     70.68 o
  -9   6  11        0.27       47.25     69.12 o
  -8   6  11       94.26      153.40     86.25 o
  -7   6  11       55.26       17.20    122.42 o
  -6   6  11     2373.20     2669.57    116.44 o
  -5   6  11       41.26      105.52     55.39 o
  -4   6  11     1384.63     1476.45     78.40 o
  -3   6  11      173.45      108.86     55.52 o
  -2   6  11       32.17       15.25     56.02 o
  -1   6  11       67.14      157.79     58.71 o
   0   6  11        0.80       51.59     53.23 o
   1   6  11     1393.38     1364.06     92.05 o
   2   6  11      342.29      531.40     73.16 o
   3   6  11      990.61      948.64     89.51 o
   4   6  11      243.38      220.92     69.88 o
   5   6  11       47.99       -2.94    238.33 o
   6   6  11      118.61      273.39    102.93 o
 -19   0  12     1346.00      992.70    146.17 o
 -18   0  12      338.49      286.25    110.27 o
 -17   0  12     4155.05     3981.46    219.04 o
 -16   0  12       12.28       -6.71     52.37 o
 -15   0  12       12.06      -23.67     62.28 o
 -14   0  12        1.26      -86.66     57.77 o
 -13   0  12     3911.39     4420.05    202.46 o
 -12   0  12     1866.20     1991.69    123.37 o
 -11   0  12      207.69      204.41     54.37 o
 -10   0  12    12649.87    14072.70    434.26 o
  -9   0  12     2208.43     1939.50    107.12 o
  -8   0  12    10050.65    10279.07    230.43 o
  -7   0  12      209.58      293.94     34.46 o
  -6   0  12     2225.52     2122.74     72.03 o
  -5   0  12     5207.02     4523.47    475.27 o
  -4   0  12      617.33      523.75     42.28 o
  -3   0  12    10599.73    11005.50    232.72 o
  -2   0  12    14436.36    12528.67    258.57 o
  -1   0  12    17565.78    16812.29    337.32 o
   0   0  12     2009.50     2016.45    107.90 o
   1   0  12       46.45       97.43     49.01 o
   2   0  12    17205.97    17526.13    356.83 o
   3   0  12      397.05      375.60     36.46 o
   4   0  12     1563.35     1807.33     75.96 o
   5   0  12     6207.96     6258.09    235.77 o
   6   0  12      155.30      141.98     42.92 o
   7   0  12      768.40      963.13     85.65 o
   8   0  12       20.66       29.76     60.61 o
   9   0  12     2547.47     2728.55    159.20 o
  10   0  12      957.64      885.39    109.21 o
  11   0  12      977.17      870.05    123.23 o
  12   0  12     3385.43     3445.07    212.06 o
  13   0  12        1.78       94.56    117.48 o
  14   0  12      244.63      506.79    149.33 o
 -19   1  12       54.76       37.25     97.66 o
 -18   1  12        1.01       69.14    121.02 o
 -17   1  12       30.00       74.53     65.17 o
 -16   1  12     1074.43     1019.48    123.30 o
 -15   1  12       12.20      -22.73     44.14 o
 -14   1  12     1931.20     1825.57     90.25 o
 -13   1  12      544.23      544.08     54.66 o
 -12   1  12      260.62      315.70     41.95 o
 -11   1  12      668.19      688.36     64.87 o
 -10   1  12      247.02      204.83     33.09 o
  -9   1  12      704.45      795.69     72.03 o
  -8   1  12       17.79       12.97     10.80 o
  -7   1  12     6514.07     6322.93    121.85 o
  -6   1  12      688.17      752.26     24.24 o
  -5   1  12      409.17      431.95     22.27 o
  -4   1  12       24.52       41.06      8.76 o
  -3   1  12     2682.02     2228.09     42.76 o
  -2   1  12      174.40      249.64     17.02 o
  -1   1  12     5102.71     4680.85     84.08 o
   0   1  12     1739.62     1450.95     40.85 o
   1   1  12     3398.31     3501.58     92.52 o
   2   1  12        7.66       72.77     19.56 o
   3   1  12      226.04      331.01     54.11 o
   4   1  12     1724.91     1672.25     71.90 o
   5   1  12      116.95      109.75     29.63 o
   6   1  12      622.68      602.18     41.33 o
   7   1  12      182.00      166.34     44.42 o
   8   1  12     2939.42     2910.27    153.22 o
   9   1  12       40.31       32.50     49.19 o
  10   1  12      141.76      144.43     81.34 o
  11   1  12       79.93       85.16     63.88 o
  12   1  12       44.92     -112.42     75.13 o
  13   1  12      246.19      267.89    150.97 o
  14   1  12        1.18       87.88     82.00 o
 -19   2  12      308.00      360.36     87.33 o
 -18   2  12      257.36      287.49    124.70 o
 -17   2  12      260.70      208.82    104.26 o
 -16   2  12     1541.35     1584.63    100.30 o
 -15   2  12      517.60      610.78     65.80 o
 -14   2  12      640.09      743.75     67.30 o
 -13   2  12       88.13      172.97     46.29 o
 -12   2  12      148.04      116.80     31.18 o
 -11   2  12        1.68        3.47     22.96 o
 -10   2  12      119.17      159.91     26.55 o
  -9   2  12       98.01      104.21     20.77 o
  -8   2  12      457.79      471.11     30.42 o
  -7   2  12     1264.01     1375.72     36.60 o
  -6   2  12      478.59      516.43     26.51 o
  -5   2  12     1648.44     1446.27     30.56 o
  -4   2  12      253.79      291.09     24.78 o
  -3   2  12     2407.79     2370.09     59.74 o
  -2   2  12      264.18      241.11     16.49 o
  -1   2  12     2702.85     2597.64     70.28 o
   0   2  12       11.47       32.99     22.81 o
   1   2  12     2711.56     2906.25     70.67 o
   2   2  12      941.23     1028.41     46.92 o
   3   2  12     1428.08     1555.09     54.18 o
   4   2  12       46.49       10.30     22.20 o
   5   2  12        8.65       38.70     40.54 o
   6   2  12      949.29      979.10     51.25 o
   7   2  12        7.58      -21.40     38.48 o
   8   2  12     1361.40     1358.95     78.90 o
   9   2  12        4.53       -6.50     44.09 o
  10   2  12      328.32      350.25    105.06 o
  11   2  12      460.67      607.07     83.25 o
  12   2  12      147.21      170.80     78.28 o
  13   2  12      225.85      232.78     86.24 o
 -18   3  12        1.18      -46.17     63.88 o
 -17   3  12      123.89       97.38    104.72 o
 -16   3  12      263.01      274.60    140.40 o
 -15   3  12       23.85       71.40     58.84 o
 -14   3  12     3074.14     3137.81    205.07 o
 -13   3  12      901.38      886.34    124.85 o
 -12   3  12     1419.20     1487.01     78.44 o
 -11   3  12      175.07      182.28     37.66 o
 -10   3  12      133.59      172.17     25.50 o
  -9   3  12     2061.19     2104.51     75.15 o
  -8   3  12     5640.71     5839.84    185.63 o
  -7   3  12     2450.88     2556.47     54.63 o
  -6   3  12     5982.59     6015.12     99.14 o
  -5   3  12      786.34      687.19     22.21 o
  -4   3  12       48.80       90.71     14.67 o
  -3   3  12      538.27      559.70     19.83 o
  -2   3  12     2274.40     2284.25     47.46 o
  -1   3  12     3191.58     3270.36     79.38 o
   0   3  12     1947.12     2026.21     52.47 o
   1   3  12     6186.29     6375.84    122.12 o
   2   3  12      101.79      130.67     22.95 o
   3   3  12       57.27       19.36     23.09 o
   4   3  12       24.53       46.62     43.70 o
   5   3  12       21.31      -58.77     39.18 o
   6   3  12     2185.06     2050.49     89.62 o
   7   3  12      152.43      172.30     49.44 o
   8   3  12     4999.82     4920.88    158.76 o
   9   3  12       58.99        5.51     69.36 o
  10   3  12     1141.64     1309.81    137.50 o
  11   3  12      154.97      165.33     94.52 o
  12   3  12       30.22       78.45     97.04 o
 -16   4  12      483.01      359.95     83.31 o
 -15   4  12      102.87      196.86     64.47 o
 -14   4  12       97.51       18.88     83.54 o
 -13   4  12     1901.53     2027.58     94.47 o
 -12   4  12      686.31      547.06     58.42 o
 -11   4  12      244.05      239.10     38.45 o
 -10   4  12       11.32        3.45     59.21 o
  -9   4  12     3209.55     3399.25    134.62 o
  -8   4  12      141.90      198.38     47.64 o
  -7   4  12      477.18      457.84    112.76 o
  -6   4  12       83.99       58.81     31.50 o
  -5   4  12      605.91      688.52     39.68 o
  -4   4  12      752.13      793.35     41.09 o
  -3   4  12      975.30      796.17     51.77 o
  -2   4  12      331.25      371.13    112.31 o
  -1   4  12       39.18       67.63     68.10 o
   0   4  12      264.61      203.65     56.92 o
   1   4  12      578.30      265.94    331.13 o
   2   4  12      886.89      894.15     91.01 o
   3   4  12       66.09       30.53     41.18 o
   4   4  12      191.08      161.18     65.98 o
   5   4  12     2235.05     2227.05    144.41 o
   6   4  12      227.69       20.17     71.88 o
   7   4  12      218.08      163.65     86.58 o
   8   4  12      827.73      565.92     99.62 o
   9   4  12      786.67      842.73    129.83 o
  10   4  12      167.64      324.72    103.00 o
  11   4  12      363.03      297.41    133.15 o
 -14   5  12       27.67       61.49     80.90 o
 -13   5  12      259.25      377.96     78.67 o
 -12   5  12     1072.67     1289.10    357.78 o
 -11   5  12       72.47       86.35     64.66 o
 -10   5  12     1532.16     1448.54     93.37 o
  -9   5  12      804.83      901.47     75.58 o
  -8   5  12      217.77      147.97     88.38 o
  -7   5  12      228.90      161.54    110.20 o
  -6   5  12      201.68      237.31     76.85 o
  -5   5  12      269.78      383.03     61.71 o
  -4   5  12      148.04      136.41     40.71 o
  -3   5  12      745.26      733.37    110.95 o
  -2   5  12        9.64      -71.80     47.87 o
  -1   5  12     1295.61     1147.56     74.03 o
   0   5  12      270.09      240.61     84.72 o
   1   5  12     1541.13     1624.86    124.76 o
   2   5  12      495.49      545.79     78.30 o
   3   5  12      485.51      427.86     84.34 o
   4   5  12      442.16      613.68     96.07 o
   5   5  12       21.83      -96.44     79.20 o
   6   5  12      566.74      555.32    107.28 o
   7   5  12        0.43       37.91     93.85 o
   8   5  12      552.28      241.33    118.03 o
 -11   6  12      212.47      292.39     87.09 o
 -10   6  12      472.75      311.95    172.01 o
  -9   6  12        1.46      -99.96    143.20 o
  -8   6  12       44.03      -63.77     75.96 o
  -7   6  12       10.63       -6.87     63.93 o
  -6   6  12        0.16      -56.37    103.75 o
  -5   6  12      812.89      840.04     68.46 o
  -4   6  12        7.15       62.10    136.44 o
  -3   6  12     1728.53     1693.00     97.62 o
  -2   6  12      262.72      277.34     58.13 o
  -1   6  12      441.07      534.97     70.36 o
   0   6  12      129.08       69.63     70.36 o
   1   6  12       54.73      -41.41     67.28 o
   2   6  12      466.90      437.68     96.71 o
   3   6  12      101.77       -0.84    186.46 o
   4   6  12      855.58      806.41     95.09 o
   5   6  12      155.03      254.89    129.62 o
 -19   1  13        9.75      156.84     74.03 o
 -18   1  13      557.93      462.96    116.53 o
 -17   1  13      533.39      560.15    158.29 o
 -16   1  13     2436.26     2440.24    135.14 o
 -15   1  13      175.44       52.67     76.42 o
 -14   1  13     1097.46     1051.73     71.99 o
 -13   1  13      305.79      306.17     48.19 o
 -12   1  13      100.48      200.08     41.19 o
 -11   1  13     4156.14     4324.62    133.62 o
 -10   1  13      524.09      472.56     79.21 o
  -9   1  13     6722.67     6825.63    561.92 o
  -8   1  13      147.67      132.51     72.90 o
  -7   1  13     5457.01     5178.48     81.40 o
  -6   1  13      780.16     1022.20     52.57 o
  -5   1  13     1580.28     1738.62     44.83 o
  -4   1  13      612.14      451.87     24.10 o
  -3   1  13     6427.41     6346.20    106.23 o
  -2   1  13    11101.44    11581.22    260.88 o
  -1   1  13     5664.79     5217.47     93.11 o
   0   1  13    11464.07    11410.08    276.34 o
   1   1  13     1468.53     1536.78     45.50 o
   2   1  13      913.66     1100.02     44.86 o
   3   1  13     1664.49     1552.98     71.88 o
   4   1  13       91.91       77.95     29.11 o
   5   1  13     1664.38     1567.90     61.92 o
   6   1  13     2315.53     2365.75     96.29 o
   7   1  13     1661.41     1785.39    201.37 o
   8   1  13     1065.17     1063.82     76.72 o
   9   1  13      203.60      257.37     56.81 o
  10   1  13      172.08      108.71    103.27 o
  11   1  13      216.41      242.72     59.05 o
  12   1  13      390.94      365.61    149.13 o
  13   1  13     1029.54     1184.01    111.86 o
 -19   2  13        2.42      -39.68    161.77 o
 -18   2  13      251.84      122.02     75.83 o
 -17   2  13      202.05      214.58     76.84 o
 -16   2  13      488.03      640.53    177.51 o
 -15   2  13       83.88      116.22     47.43 o
 -14   2  13       12.21      101.21     48.84 o
 -13   2  13     4059.59     4296.09    247.66 o
 -12   2  13     1182.08     1183.02     94.10 o
 -11   2  13      874.01      946.11     86.49 o
 -10   2  13      443.49      506.07     59.10 o
  -9   2  13     1168.86     1134.10     46.10 o
  -8   2  13      180.33      283.78     32.35 o
  -7   2  13     1606.72     1449.93     38.19 o
  -6   2  13     8363.67     8183.50    186.74 o
  -5   2  13    12947.06    13202.39    173.56 o
  -4   2  13     1288.69     1147.64     45.32 o
  -3   2  13     3562.95     4070.95    133.56 o
  -2   2  13     4433.39     3931.79     73.42 o
  -1   2  13      206.52      259.09     22.11 o
   0   2  13     2571.93     2352.69    115.28 o
   1   2  13     3285.90     3488.99     86.95 o
   2   2  13     8064.70     7871.95    154.28 o
   3   2  13     1024.92      964.07     45.22 o
   4   2  13      381.83      447.06     36.15 o
   5   2  13      816.04      864.78     48.64 o
   6   2  13       66.30       23.55     33.62 o
   7   2  13      151.34      159.16     78.56 o
   8   2  13      510.91      462.28     61.81 o
   9   2  13     3983.35     4244.06    150.51 o
  10   2  13      122.04      145.16     64.62 o
  11   2  13     1104.24      842.22    123.13 o
  12   2  13      742.08      676.72     85.28 o
  13   2  13        0.47       10.50    128.11 o
 -18   3  13      263.50      211.00     79.65 o
 -17   3  13       63.60       87.57     67.19 o
 -16   3  13        8.18       11.29     66.94 o
 -15   3  13     1329.05     1411.19     86.94 o
 -14   3  13        3.52       10.53     61.34 o
 -13   3  13       99.11       91.84     43.90 o
 -12   3  13     1034.38     1135.87     81.60 o
 -11   3  13      167.70       87.92     38.04 o
 -10   3  13      178.28      259.89     28.54 o
  -9   3  13        4.62       32.27     40.86 o
  -8   3  13      495.68      447.89     31.80 o
  -7   3  13        5.71       11.24     16.48 o
  -6   3  13       83.30       93.92     15.65 o
  -5   3  13     1758.60     1692.08     50.76 o
  -4   3  13      701.28      800.68     33.84 o
  -3   3  13     1460.68     1354.66     54.93 o
  -2   3  13     1009.08     1001.52     35.96 o
  -1   3  13      425.90      416.34     26.77 o
   0   3  13        2.87      -10.01     18.01 o
   1   3  13       15.48      -33.24     26.63 o
   2   3  13      414.08      395.94     29.48 o
   3   3  13      696.40      684.33     39.95 o
   4   3  13      773.53      846.18    132.86 o
   5   3  13       27.22      -52.36     39.36 o
   6   3  13      658.40      717.02     59.24 o
   7   3  13     1544.60     1681.15    136.97 o
   8   3  13      338.12      303.78     90.08 o
   9   3  13      817.39      617.61    113.19 o
  10   3  13      179.27      404.30    109.21 o
  11   3  13       83.56      -10.22    105.42 o
  12   3  13       41.67       20.19    119.08 o
 -16   4  13        1.32      -40.49     92.37 o
 -15   4  13       68.20       57.11     74.26 o
 -14   4  13      239.88      232.38     63.25 o
 -13   4  13     1230.05     1245.16     66.60 o
 -12   4  13      390.87      447.62     48.55 o
 -11   4  13     2267.83     2353.71    129.40 o
 -10   4  13      138.08      125.34     46.48 o
  -9   4  13      797.80      850.22    101.43 o
  -8   4  13        3.48       -8.17     83.39 o
  -7   4  13     1898.77     1802.92    102.84 o
  -6   4  13      171.24      262.73     35.09 o
  -5   4  13     3606.32     3490.35    129.58 o
  -4   4  13     3134.51     3069.19    188.12 o
  -3   4  13       45.92       45.65     37.71 o
  -2   4  13     1009.32     1157.86     67.02 o
  -1   4  13     1198.48     1275.99    153.03 o
   0   4  13      648.02      660.51     35.82 o
   1   4  13        4.48      -46.01     51.38 o
   2   4  13     1697.52     1890.83    126.25 o
   3   4  13      220.13      231.59     56.07 o
   4   4  13     1075.15     1140.45    109.12 o
   5   4  13      383.27      531.48     90.63 o
   6   4  13      137.35       81.23     82.74 o
   7   4  13     1519.31     1500.10    130.55 o
   8   4  13       43.98     -115.55     91.85 o
   9   4  13     1054.93     1077.46    138.49 o
  10   4  13      166.85      -28.77    119.44 o
 -14   5  13      742.02      818.13     95.42 o
 -13   5  13      294.94      279.43     77.20 o
 -12   5  13      191.93      136.41     65.13 o
 -11   5  13      201.64      243.55     66.69 o
 -10   5  13      879.49     1128.58     81.45 o
  -9   5  13      420.38      366.12    119.16 o
  -8   5  13      214.15      362.61     59.05 o
  -7   5  13      381.26      487.94    117.11 o
  -6   5  13      568.17      456.07     65.23 o
  -5   5  13       28.12       -6.40     37.99 o
  -4   5  13      191.33      134.12     48.11 o
  -3   5  13      651.94      555.12    139.39 o
  -2   5  13     1287.83     1081.71     73.07 o
  -1   5  13      562.33      644.51     60.20 o
   0   5  13      271.93      333.85     56.12 o
   1   5  13      855.97      898.28    133.48 o
   2   5  13       65.23      136.70     65.56 o
   3   5  13      335.86      195.10     80.55 o
   4   5  13       67.46       -6.92     76.77 o
   5   5  13     1519.80     1377.14    129.31 o
   6   5  13     1258.10     1447.15    133.66 o
   7   5  13      483.45      502.27    114.07 o
   8   5  13      359.45      123.25    116.52 o
 -10   6  13      396.37      391.53     88.90 o
  -9   6  13      555.44      486.61     83.48 o
  -8   6  13       52.02      135.54     74.24 o
  -7   6  13      225.89      229.63     68.46 o
  -6   6  13      171.16      177.09     68.21 o
  -5   6  13        0.77      -48.27     63.27 o
  -4   6  13      507.05      374.52     83.83 o
  -3   6  13        0.57       32.62     98.58 o
  -2   6  13     1570.38     1728.06    239.94 o
  -1   6  13      218.78      188.31     64.04 o
   0   6  13      567.17      522.61     80.25 o
   1   6  13      394.55      429.76     79.90 o
   2   6  13       27.79      -90.83     75.07 o
   3   6  13       87.14      121.03     79.63 o
   4   6  13        0.78      104.16    156.55 o
 -19   0  14      190.97      149.21    115.06 o
 -18   0  14      142.99      277.37    107.73 o
 -17   0  14     1355.43     1217.93    128.72 o
 -16   0  14     3858.09     3504.58    198.24 o
 -15   0  14     3199.44     2817.78    167.30 o
 -14   0  14       61.26       31.52     43.25 o
 -13   0  14     1180.87     1370.30    106.50 o
 -12   0  14       23.99      104.45     53.17 o
 -11   0  14      720.99      878.77     85.63 o
 -10   0  14     5681.79     6400.31    242.81 o
  -9   0  14       24.58       50.44     45.46 o
  -8   0  14    11680.92    12971.28    401.57 o
  -7   0  14      178.84      126.18     42.92 o
  -6   0  14     8916.94     7945.61    189.88 o
  -5   0  14     4533.28     4947.83    129.53 o
  -4   0  14     3714.19     4048.02    112.12 o
  -3   0  14     1363.73     1205.04    125.08 o
  -2   0  14     5178.39     4937.35    336.88 o
  -1   0  14    18144.05    19194.74    385.12 o
   0   0  14     3978.77     3693.29    161.74 o
   1   0  14    10138.45     9873.24    224.25 o
   2   0  14     1034.64      869.31    137.30 o
   3   0  14        0.86      -49.19     34.69 o
   4   0  14      158.10       78.23     38.56 o
   5   0  14       14.26      -31.02     52.16 o
   6   0  14      823.34      761.86     86.20 o
   7   0  14     8853.52     9743.08    350.19 o
   8   0  14     2157.38     2401.23    157.46 o
   9   0  14     4232.61     4646.21    228.84 o
  10   0  14      113.20      167.24     94.58 o
  11   0  14      360.61      404.51    109.00 o
  12   0  14        1.02      118.71    113.17 o
  13   0  14      505.68      712.32    149.92 o
 -19   1  14      542.06      350.42     83.62 o
 -18   1  14      433.25      454.48    135.88 o
 -17   1  14      799.10      664.94     80.90 o
 -16   1  14      410.27      375.32     92.79 o
 -15   1  14      173.32      190.18     47.90 o
 -14   1  14      235.02      130.99     50.96 o
 -13   1  14       89.18       93.35     36.23 o
 -12   1  14      920.70      995.54     67.80 o
 -11   1  14      242.19      225.67     35.01 o
 -10   1  14       52.71       28.55     40.99 o
  -9   1  14      274.15      317.35     26.27 o
  -8   1  14      680.18      548.35     33.81 o
  -7   1  14      356.27      420.58     23.09 o
  -6   1  14     1379.97     1324.83     41.41 o
  -5   1  14     5125.02     4830.48     90.08 o
  -4   1  14    14646.08    14636.89    231.54 o
  -3   1  14      607.40      767.30     25.95 o
  -2   1  14     2542.11     3143.68     66.25 o
  -1   1  14     3199.82     3021.97     65.94 o
   0   1  14        6.92       43.32     23.33 o
   1   1  14     1171.21     1144.33     45.70 o
   2   1  14     1800.63     1883.57    105.91 o
   3   1  14     1244.81     1214.03     52.15 o
   4   1  14      671.78      598.73     39.68 o
   5   1  14      129.29      144.47     47.01 o
   6   1  14     1062.09     1068.56    103.15 o
   7   1  14        0.03      -36.88     63.42 o
   8   1  14      194.49      125.63     50.33 o
   9   1  14      232.28      143.30    106.65 o
  10   1  14     2149.50     2348.59    122.32 o
  11   1  14       28.55      -41.62     73.58 o
  12   1  14       31.90     -122.20     81.47 o
  13   1  14      311.52      251.83     94.19 o
 -19   2  14      165.15      112.21     85.47 o
 -18   2  14        3.76       32.62     81.29 o
 -17   2  14      491.33      500.61     75.61 o
 -16   2  14      391.53      314.56     66.93 o
 -15   2  14      103.88      187.07     67.53 o
 -14   2  14       12.81       70.44     40.91 o
 -13   2  14      304.29      339.46     79.89 o
 -12   2  14       68.34       21.44     33.40 o
 -11   2  14      824.43      840.93     41.76 o
 -10   2  14     1537.09     1503.29     43.81 o
  -9   2  14       20.83       65.69     23.29 o
  -8   2  14     3356.76     3374.69     81.88 o
  -7   2  14      103.95       70.47     45.80 o
  -6   2  14     2449.98     2435.23    103.48 o
  -5   2  14       25.26       11.10     24.40 o
  -4   2  14     1125.90     1061.41     29.20 o
  -3   2  14      173.99      150.87     20.09 o
  -2   2  14       34.74       31.59     16.84 o
  -1   2  14     2691.29     2611.75    149.31 o
   0   2  14      786.03      816.74     63.05 o
   1   2  14     1119.27     1084.43     50.87 o
   2   2  14       67.25      101.89     24.94 o
   3   2  14      238.68      216.70     33.48 o
   4   2  14      499.39      603.04     42.37 o
   5   2  14      297.47      278.61     39.42 o
   6   2  14      644.33      576.38     60.30 o
   7   2  14      263.12      408.85     63.47 o
   8   2  14      859.21      777.13    142.93 o
   9   2  14      397.91      382.59    124.49 o
  10   2  14      190.92       85.56     68.72 o
  11   2  14       64.02      -28.54    187.46 o
  12   2  14       59.64     -161.11    119.09 o
 -18   3  14       88.15      211.04     86.54 o
 -17   3  14     1171.06     1164.50    138.93 o
 -16   3  14      212.06      237.70     71.61 o
 -15   3  14       97.61       31.65     59.08 o
 -14   3  14      187.44       75.07     79.27 o
 -13   3  14       87.87       25.88     69.56 o
 -12   3  14     3963.95     4138.32    108.56 o
 -11   3  14      491.40      502.50     43.37 o
 -10   3  14     1143.23     1064.21     64.25 o
  -9   3  14      312.32      360.26     32.90 o
  -8   3  14      125.00      120.94     24.73 o
  -7   3  14       68.26      105.05     22.88 o
  -6   3  14     1300.99     1318.85     61.84 o
  -5   3  14     3784.70     3627.59     66.64 o
  -4   3  14     3773.60     3735.85     71.96 o
  -3   3  14     2678.79     2491.02     77.56 o
  -2   3  14     1136.76     1171.56     39.13 o
  -1   3  14      823.57      867.61     47.01 o
   0   3  14      655.86      622.83     32.33 o
   1   3  14     1745.66     1821.82     56.72 o
   2   3  14       13.47       79.84     33.85 o
   3   3  14     6193.71     6549.26    170.96 o
   4   3  14      496.43      492.02     49.34 o
   5   3  14     1137.26     1128.98     69.87 o
   6   3  14       23.45       46.15     72.86 o
   7   3  14      219.69      279.09     89.12 o
   8   3  14       86.58       57.10     73.88 o
   9   3  14       30.67     -117.46    100.24 o
  10   3  14     1974.23     1983.37    162.93 o
  11   3  14        9.35     -173.12    115.41 o
 -16   4  14      131.27      308.09     59.07 o
 -15   4  14      205.88       97.84     52.48 o
 -14   4  14      225.03      309.18     53.42 o
 -13   4  14      599.96      682.15     56.26 o
 -12   4  14      119.60       77.57     38.34 o
 -11   4  14      987.07      918.99     76.61 o
 -10   4  14        1.87       30.55     54.60 o
  -9   4  14      461.20      518.18     71.71 o
  -8   4  14       90.66       74.89     97.31 o
  -7   4  14     1616.11     1749.95     85.72 o
  -6   4  14     2224.49     2301.97     75.07 o
  -5   4  14      219.55      197.15     40.42 o
  -4   4  14        3.67       11.60     38.09 o
  -3   4  14      245.50      378.12     47.86 o
  -2   4  14     3489.43     3472.89    117.91 o
  -1   4  14        4.29       15.89     34.63 o
   0   4  14       57.73      111.48     61.58 o
   1   4  14        5.91      106.22     60.61 o
   2   4  14      975.62      842.70     92.49 o
   3   4  14       97.91      -13.90     52.77 o
   4   4  14      268.41      319.47     82.38 o
   5   4  14      138.88      254.96     87.45 o
   6   4  14      524.73      372.23     89.94 o
   7   4  14      293.99      238.69     83.32 o
   8   4  14       23.03     -120.45    105.80 o
   9   4  14      475.53      464.23     98.78 o
 -14   5  14      316.79      636.94     97.97 o
 -13   5  14      598.86      571.11    199.39 o
 -12   5  14       71.44       71.24     73.87 o
 -11   5  14      145.37      174.84    159.85 o
 -10   5  14      685.16      570.90     67.70 o
  -9   5  14       21.18       94.74     55.25 o
  -8   5  14     1933.33     2008.36    103.60 o
  -7   5  14       56.65      -29.86     93.78 o
  -6   5  14      200.26      234.48     54.09 o
  -5   5  14       76.76       90.09     51.62 o
  -4   5  14       61.22       53.03     78.59 o
  -3   5  14      558.13      718.63    152.99 o
  -2   5  14      698.79      793.30     71.99 o
  -1   5  14     1338.43     1330.40     82.13 o
   0   5  14      686.41      503.18     65.79 o
   1   5  14     1547.98     1538.74     89.43 o
   2   5  14      105.84       69.35     68.53 o
   3   5  14      178.77      192.86     84.03 o
   4   5  14      111.88     -110.28     86.22 o
   5   5  14        2.46      -48.79     85.40 o
   6   5  14      415.72      490.03    105.16 o
   7   5  14      128.95      127.49    114.32 o
 -10   6  14      401.04      383.23     90.71 o
  -9   6  14      174.99      149.16    101.72 o
  -8   6  14      987.55      874.86    172.90 o
  -7   6  14       28.42       56.11    105.68 o
  -6   6  14      579.08      583.34    102.56 o
  -5   6  14      189.58      218.36    137.34 o
  -4   6  14        0.26       86.48    112.91 o
  -3   6  14      500.67      527.59     78.41 o
  -2   6  14        5.13       76.69     74.78 o
  -1   6  14     1025.48     1032.54     85.89 o
   0   6  14      391.88      371.47     79.38 o
   1   6  14      187.45      266.94     82.35 o
   2   6  14       38.12        9.78    129.59 o
   3   6  14       42.62      232.11     88.35 o
 -19   1  15     1437.06     1584.27    133.72 o
 -18   1  15        5.35      -90.65     60.43 o
 -17   1  15      174.47      135.67     93.73 o
 -16   1  15      374.24      423.62     72.47 o
 -15   1  15     2061.56     1967.25    101.96 o
 -14   1  15     1949.35     1692.96     90.51 o
 -13   1  15      118.24      175.27     67.72 o
 -12   1  15     4306.68     4245.37    278.20 o
 -10   1  15      722.33      707.14     52.06 o
  -9   1  15     1665.06     1508.21     45.98 o
  -8   1  15     2810.57     2627.34     63.85 o
  -7   1  15      686.32      539.94     62.92 o
  -6   1  15      322.94      271.75     36.61 o
  -5   1  15    11808.28    11883.37    307.82 o
  -4   1  15     8270.98     8317.26    191.76 o
  -3   1  15     5337.57     5023.88    107.79 o
  -2   1  15      530.22      421.59     26.73 o
  -1   1  15      719.91      596.39     61.22 o
   0   1  15     5717.66     5936.14    123.53 o
   1   1  15      713.60      621.72     45.09 o
   2   1  15     2454.38     2515.09     74.79 o
   3   1  15     2065.53     1976.49     66.01 o
   4   1  15      422.95      419.24     42.16 o
   5   1  15      400.89      406.49     82.69 o
   6   1  15       94.89      165.68     48.59 o
   7   1  15     2647.63     2571.35    113.01 o
   8   1  15     2507.95     2368.55    112.96 o
   9   1  15      708.21      679.69     72.87 o
  10   1  15     2243.37     2414.15    123.01 o
  11   1  15       21.37       47.91     84.39 o
  12   1  15       69.44     -124.49    131.23 o
 -18   2  15     1027.45     1046.80    102.12 o
 -17   2  15      287.09       82.21    123.61 o
 -16   2  15     2054.07     1965.79    110.20 o
 -15   2  15     1987.09     1850.05    102.02 o
 -14   2  15        6.29      -62.47     49.29 o
 -13   2  15      547.68      665.53     63.93 o
 -12   2  15       79.90       51.14     66.49 o
 -11   2  15     2295.43     2328.59     71.55 o
 -10   2  15      784.00      783.23     40.81 o
  -9   2  15     4486.90     4676.70    104.44 o
  -8   2  15      326.31      367.70     28.96 o
  -7   2  15       42.56       35.07     22.68 o
  -6   2  15       16.70       43.55     28.28 o
  -5   2  15      152.88      149.26     16.01 o
  -4   2  15     4782.95     4619.70    131.84 o
  -3   2  15     6359.25     5973.72    201.40 o
  -2   2  15     1388.99     1264.85     46.82 o
  -1   2  15     2773.20     2712.40    140.07 o
   0   2  15     1080.76      898.33     80.99 o
   1   2  15      617.16      684.16     37.61 o
   2   2  15       63.74       50.39     39.16 o
   3   2  15      876.21      713.41     49.19 o
   4   2  15     2058.95     2182.64     80.92 o
   5   2  15      720.70      888.72     65.32 o
   6   2  15     2146.76     2102.13    163.57 o
   7   2  15     1677.79     1831.31     93.62 o
   8   2  15      624.64      657.87    206.03 o
   9   2  15       44.82       71.21     65.91 o
  10   2  15       41.20      116.85     60.13 o
  11   2  15     1445.24     1637.89    169.88 o
 -17   3  15        6.74       87.38    229.36 o
 -16   3  15      589.82      727.68     84.69 o
 -15   3  15      402.69      325.07     84.01 o
 -14   3  15       14.13       14.69     39.60 o
 -13   3  15      292.77      158.78     63.53 o
 -12   3  15       13.03       24.95     44.44 o
 -11   3  15      116.81      157.57     45.44 o
 -10   3  15      500.88      468.11     39.20 o
  -9   3  15     1212.66     1062.11     57.22 o
  -8   3  15      248.93      276.55     40.97 o
  -7   3  15      216.00      303.64     49.30 o
  -6   3  15       48.91       93.29     28.44 o
  -5   3  15        8.50       -1.20     16.34 o
  -4   3  15      404.47      416.54     35.58 o
  -3   3  15     1297.63     1286.40     44.09 o
  -2   3  15      759.59      807.61     62.36 o
  -1   3  15     1240.27     1173.77     74.75 o
   0   3  15       10.42       28.38     21.45 o
   1   3  15      177.10      218.96     27.87 o
   2   3  15      753.48      619.10     72.96 o
   3   3  15      159.19      244.48     48.23 o
   4   3  15      411.23      503.08     53.81 o
   5   3  15       12.09      -17.64     66.64 o
   6   3  15     2684.03     2717.57    174.19 o
   7   3  15        8.07      -14.80     74.33 o
   8   3  15       17.69      162.34     98.80 o
   9   3  15       13.78      -29.30     98.45 o
  10   3  15      251.27      130.88    116.56 o
 -16   4  15      869.69     1054.87     96.07 o
 -15   4  15        1.12      104.49    115.51 o
 -14   4  15      383.97      493.40     55.17 o
 -13   4  15      192.71      185.24     64.93 o
 -12   4  15      506.51      639.34    149.72 o
 -11   4  15      765.68      791.25     73.35 o
 -10   4  15      886.64      864.63    138.31 o
  -9   4  15     1721.48     1764.94     90.80 o
  -8   4  15     1042.48     1227.36     97.65 o
  -7   4  15      308.32      349.32     74.33 o
  -6   4  15      235.62      224.23     50.02 o
  -5   4  15        2.86       20.86     36.14 o
  -4   4  15     1341.45     1337.59    184.69 o
  -3   4  15     1016.40     1085.00     65.78 o
  -2   4  15     1798.44     1963.52     85.06 o
  -1   4  15     2628.46     2469.09    101.89 o
   0   4  15      106.56      241.72     67.37 o
   1   4  15     1523.87     1631.67    125.68 o
   2   4  15      192.46      150.53     58.14 o
   3   4  15      111.78       89.43     76.66 o
   4   4  15     1236.11     1007.33    114.21 o
   5   4  15       42.33       24.73     79.22 o
   6   4  15     1973.08     2216.31    157.36 o
   7   4  15       45.91      215.50    107.23 o
   8   4  15      435.66      350.99    117.44 o
   9   4  15      309.55      299.30    117.29 o
 -14   5  15      204.96       95.65     77.99 o
 -13   5  15        0.67      -70.81     75.24 o
 -12   5  15      490.92      644.64     84.62 o
 -11   5  15      170.91      219.64     64.50 o
 -10   5  15        4.55       83.47     59.40 o
  -9   5  15        4.85       63.56     49.05 o
  -8   5  15      358.39      497.06     70.98 o
  -7   5  15     1192.57     1076.02     96.38 o
  -6   5  15       45.99      105.56     41.62 o
  -5   5  15     2809.04     2693.94    206.29 o
  -4   5  15      664.91      615.69     64.98 o
  -3   5  15       11.23       38.69     50.08 o
  -2   5  15       23.42       98.50     68.36 o
  -1   5  15      719.43      665.72     83.31 o
   0   5  15      224.32      131.61     80.25 o
   1   5  15       45.17       26.44     55.75 o
   2   5  15      869.27      774.20    106.67 o
   3   5  15      291.82      336.87     94.04 o
   4   5  15       93.41      240.17     95.03 o
   5   5  15       29.70      195.25     86.43 o
   6   5  15      189.72      144.81    109.28 o
 -10   6  15       10.13      -35.85     81.92 o
  -9   6  15       60.46       70.02    271.88 o
  -8   6  15        7.44      -18.68    196.42 o
  -7   6  15     1223.71     1437.14    106.53 o
  -6   6  15       68.60       51.90     79.08 o
  -5   6  15     1156.79     1174.20    124.12 o
  -4   6  15       86.89       73.75     67.92 o
  -3   6  15       49.08      -53.11     97.55 o
  -2   6  15       11.59      -41.43     70.70 o
  -1   6  15        2.68       23.59    188.50 o
   0   6  15      938.84      868.99    123.23 o
   1   6  15       10.33      151.78     73.66 o
   2   6  15     1106.41     1033.93    150.98 o
   3   6  15      152.02       60.24    128.56 o
 -19   0  16       81.52       -9.19    104.43 o
 -18   0  16     3560.40     3587.71    213.93 o
 -17   0  16      127.04      -92.42     94.06 o
 -16   0  16       51.16      164.95     81.28 o
 -15   0  16     2005.67     1723.45    128.62 o
 -14   0  16     4563.31     4584.67    214.18 o
 -13   0  16     3784.56     4085.00    199.23 o
 -12   0  16      173.06      225.35     53.71 o
 -11   0  16     3633.79     3446.06    169.95 o
 -10   0  16      825.57      845.63     81.61 o
  -9   0  16     1422.48     1277.04     95.08 o
  -8   0  16      275.31      188.67     48.20 o
  -7   0  16     3064.24     2827.06    136.02 o
  -6   0  16     3628.36     3841.10    162.13 o
  -5   0  16      182.30       65.40     26.07 o
  -4   0  16    19933.52    20275.16    410.42 o
  -3   0  16     8184.17     8180.15    516.83 o
  -2   0  16     2506.58     2334.05    122.38 o
  -1   0  16      118.90      169.21     32.91 o
   0   0  16       71.63       22.87     35.33 o
   1   0  16     1391.56     1411.94     68.47 o
   2   0  16     4238.04     4550.56    192.14 o
   3   0  16     1391.84     1309.36    100.88 o
   4   0  16     3654.63     3686.17    175.98 o
   5   0  16      284.60      372.05     63.51 o
   6   0  16      370.20      552.36     78.71 o
   7   0  16        6.30      148.04     79.49 o
   8   0  16     3142.93     3245.64    187.90 o
   9   0  16     3455.74     3239.08    199.13 o
  10   0  16     1054.89     1092.60    122.27 o
  11   0  16     1789.85     1605.43    161.79 o
  12   0  16        7.66      207.73    130.61 o
 -19   1  16      161.22      288.43     81.51 o
 -18   1  16        0.76      -23.26     72.91 o
 -17   1  16     1434.64     1358.47     94.84 o
 -16   1  16      415.58      558.87     90.88 o
 -15   1  16     2869.68     2782.06    122.99 o
 -14   1  16      499.02      404.72     61.48 o
 -13   1  16      195.78      300.00     47.56 o
 -12   1  16      435.94      445.26     71.69 o
 -11   1  16      179.03      199.03     67.20 o
 -10   1  16       68.38      110.31     38.06 o
  -9   1  16      656.18      681.50     36.12 o
  -8   1  16     2250.99     2333.47     87.93 o
  -7   1  16      942.56     1060.70     65.26 o
  -6   1  16       40.57        1.15     27.40 o
  -5   1  16       41.36       -2.43     24.74 o
  -4   1  16       15.54       17.53     14.21 o
  -3   1  16     1846.74     1872.76     55.98 o
  -2   1  16     2929.88     2801.65     90.42 o
  -1   1  16      743.68      659.69     60.61 o
   0   1  16      110.04      161.36     27.56 o
   1   1  16       16.80       -4.62     24.36 o
   2   1  16        1.56       28.40     34.51 o
   3   1  16      106.40      134.85     37.91 o
   4   1  16       70.84       67.63     41.83 o
   5   1  16      415.77      465.79     56.50 o
   6   1  16        3.15       -3.80     47.73 o
   7   1  16     2446.92     2563.95    216.89 o
   8   1  16     1062.47     1011.92     83.13 o
   9   1  16      349.42      522.51     83.09 o
  10   1  16       40.18      198.58     62.60 o
  11   1  16      169.28       89.56     76.61 o
 -18   2  16      130.99      252.15     84.81 o
 -17   2  16      353.91      367.40    173.39 o
 -16   2  16      137.79       88.01     55.05 o
 -15   2  16      449.57      336.89    107.89 o
 -14   2  16      246.26      199.48     92.30 o
 -13   2  16      829.89      946.24     52.68 o
 -12   2  16       29.90       25.92     28.60 o
 -11   2  16     1631.52     1579.63     58.02 o
 -10   2  16      316.09      403.37     35.25 o
  -9   2  16      566.77      683.84     37.28 o
  -8   2  16      477.68      490.39     32.87 o
  -7   2  16        4.59        9.94     27.61 o
  -6   2  16      500.30      471.40     41.31 o
  -5   2  16        1.83       28.72     29.89 o
  -4   2  16     2680.12     2579.88    132.17 o
  -3   2  16       43.23       -3.55     18.53 o
  -2   2  16     1513.33     1468.18    105.76 o
  -1   2  16       76.52       69.81     20.16 o
   0   2  16        1.94        9.00     24.02 o
   1   2  16       23.96       -5.00     24.51 o
   2   2  16      369.18      339.99     58.73 o
   3   2  16     1440.82     1386.55    122.04 o
   4   2  16      270.39      283.64     93.04 o
   5   2  16     1691.96     1728.72    102.74 o
   6   2  16      119.76      261.53     77.93 o
   7   2  16      308.57      322.97     63.03 o
   8   2  16        9.69      -51.69    147.60 o
   9   2  16      340.28      295.04     77.93 o
  10   2  16       39.67       64.62    103.89 o
  11   2  16      525.03      359.59    121.82 o
 -17   3  16     1235.47     1164.17    100.20 o
 -16   3  16        2.20       25.21     62.67 o
 -15   3  16     2155.03     2055.23    105.28 o
 -14   3  16      816.38      706.43     56.24 o
 -13   3  16      115.24      119.26     39.05 o
 -12   3  16      618.09      650.48    163.38 o
 -11   3  16        1.81      -56.93     40.35 o
 -10   3  16      873.61      846.81     61.42 o
  -9   3  16     1284.79     1428.98     55.85 o
  -8   3  16     2694.58     2629.59    122.97 o
  -7   3  16     3729.23     3633.99     88.80 o
  -6   3  16       10.28       -8.92     20.41 o
  -5   3  16      911.42      892.57     38.80 o
  -4   3  16      336.60      390.31     29.44 o
  -3   3  16     2120.68     2181.33     62.60 o
  -2   3  16     3572.28     3520.71     82.50 o
  -1   3  16     2302.48     2421.09    142.73 o
   0   3  16     3982.09     3911.53    116.54 o
   1   3  16      273.21      226.79     39.28 o
   2   3  16     2069.02     1962.33     82.24 o
   3   3  16       11.40      125.58     72.89 o
   4   3  16      359.12      380.76     87.23 o
   5   3  16     2333.12     2380.22    156.26 o
   6   3  16      790.64      788.92    108.08 o
   7   3  16     2377.75     2104.20    152.06 o
   8   3  16      506.44      431.25    113.79 o
   9   3  16      395.84      380.88    113.60 o
  10   3  16      173.17      117.13    125.80 o
 -16   4  16       13.90      102.25     73.19 o
 -15   4  16      259.52      180.77     87.16 o
 -14   4  16      291.04      375.56     91.65 o
 -13   4  16      105.55      -31.88     85.41 o
 -12   4  16      291.41      277.36     69.05 o
 -11   4  16     1165.79     1108.46     79.80 o
 -10   4  16      263.88      310.69     56.67 o
  -9   4  16        9.88       57.59     47.87 o
  -8   4  16      459.36      378.16     73.08 o
  -7   4  16     1831.26     1939.62     92.83 o
  -6   4  16      386.95      409.66     49.23 o
  -5   4  16        1.88       10.75     53.26 o
  -4   4  16     1453.85     1468.89     74.21 o
  -3   4  16      958.85      920.80     77.47 o
  -2   4  16      236.25      176.71     45.88 o
  -1   4  16      311.14      189.78     73.34 o
   0   4  16     2450.93     2596.32    158.80 o
   1   4  16       39.20       84.33     54.32 o
   2   4  16       72.52       -2.15     74.00 o
   3   4  16      689.19      611.79    100.28 o
   4   4  16     1483.98     1614.85    135.60 o
   5   4  16        0.55       24.60     86.57 o
   6   4  16       13.61       29.26     71.57 o
   7   4  16      693.89      667.67    125.61 o
   8   4  16      360.99      302.36    116.35 o
 -13   5  16      597.12      718.97     94.86 o
 -12   5  16      378.38      472.75    162.02 o
 -11   5  16     1146.04      915.12     81.08 o
 -10   5  16       17.07       22.09     56.32 o
  -9   5  16      609.61      653.43    184.03 o
  -8   5  16      159.71      118.38    102.80 o
  -7   5  16      260.21      245.83     64.66 o
  -6   5  16     1082.72     1182.24    206.77 o
  -5   5  16       13.19      107.90     98.41 o
  -4   5  16      203.53      281.63    168.05 o
  -3   5  16        5.92       92.31     53.78 o
  -2   5  16      519.57      622.11     68.76 o
  -1   5  16        8.26      109.57    106.02 o
   0   5  16     1024.46     1193.08     89.22 o
   1   5  16      689.14      843.36     85.14 o
   2   5  16      133.37      -68.51     87.99 o
   3   5  16     1305.04     1420.60    140.10 o
   4   5  16       26.49      -78.54     95.25 o
   5   5  16      248.86       60.69     74.49 o
   6   5  16      303.19      598.63    132.80 o
  -9   6  16       86.85      176.23     87.48 o
  -8   6  16       82.49      203.87     82.49 o
  -7   6  16       30.24      118.36    101.37 o
  -6   6  16     1051.09     1003.25    121.25 o
  -5   6  16       97.16       19.54    124.59 o
  -4   6  16      782.43      651.21     89.73 o
  -3   6  16      700.91      789.81    201.40 o
  -2   6  16       12.28     -102.63    132.80 o
  -1   6  16       32.24      -98.98    144.98 o
   0   6  16       56.62       27.50     90.94 o
   1   6  16      212.98      124.14     84.30 o
 -19   1  17      148.31      114.16    110.65 o
 -18   1  17      200.18       45.94     77.26 o
 -17   1  17     1421.26     1315.41    129.72 o
 -16   1  17       36.52       22.17     59.16 o
 -15   1  17      173.67      154.71     80.90 o
 -14   1  17       91.55      199.63     86.82 o
 -13   1  17        5.62       -1.86     96.50 o
 -12   1  17      872.19      819.39     39.56 o
 -11   1  17      299.37      352.56     25.66 o
 -10   1  17     6596.78     7080.72    327.86 o
  -9   1  17       42.54      207.52    116.19 o
  -8   1  17     3941.21     3925.99    121.46 o
  -7   1  17       87.41       82.47     49.83 o
  -6   1  17      794.29      708.04     49.64 o
  -5   1  17      190.33      168.28     19.67 o
  -4   1  17       79.92       32.98     24.34 o
  -3   1  17     9112.01     9428.75    482.65 o
  -2   1  17     1368.37     1389.95     54.02 o
  -1   1  17     7270.59     7046.02    255.71 o
   0   1  17        5.33       54.05     27.30 o
   1   1  17       17.38       32.84     28.79 o
   2   1  17      144.50      100.62     40.93 o
   3   1  17      140.38      108.77     36.51 o
   4   1  17     1012.89      975.23     75.39 o
   5   1  17     2478.92     2755.95    113.83 o
   6   1  17      458.88      423.50     94.68 o
   7   1  17      244.56      183.50     68.57 o
   8   1  17       29.53       50.65     50.68 o
   9   1  17      179.05      211.90    166.25 o
  10   1  17      679.89      742.50     96.81 o
  11   1  17      375.57      340.00     89.68 o
 -18   2  17      170.19      125.96     74.76 o
 -17   2  17       53.12       62.23     65.92 o
 -16   2  17     1866.27     1732.53    105.76 o
 -15   2  17      201.54      267.28     84.67 o
 -14   2  17     5007.07     5218.86    437.61 o
 -13   2  17     1423.07     1346.62     60.48 o
 -12   2  17       69.80       49.11     30.35 o
 -11   2  17     1023.48     1079.13     54.57 o
 -10   2  17      203.69      233.62     37.90 o
  -9   2  17     1433.78     1504.82     52.87 o
  -8   2  17      232.70      262.61     95.66 o
  -7   2  17     4988.97     4644.44    133.47 o
  -6   2  17     1591.86     1478.17     92.80 o
  -5   2  17      502.79      533.83     31.97 o
  -4   2  17     3175.68     3116.09    150.43 o
  -3   2  17      345.65      328.66     26.24 o
  -2   2  17       13.40       -9.03     21.34 o
  -1   2  17     1891.46     1819.92    135.97 o
   0   2  17     2579.84     2386.89    194.11 o
   1   2  17     2507.81     2622.25    107.97 o
   2   2  17       20.06       62.39     32.59 o
   3   2  17     1903.14     1953.39    176.14 o
   4   2  17      503.55      421.27     55.44 o
   5   2  17      115.06       30.55     67.98 o
   6   2  17     1078.75     1096.17     81.51 o
   7   2  17      325.54      505.78    161.80 o
   8   2  17     3191.33     3038.16    135.53 o
   9   2  17      807.06      758.60    130.94 o
  10   2  17      472.47      539.09    136.00 o
 -17   3  17       56.17      -73.93     80.57 o
 -16   3  17      335.31      329.52     76.80 o
 -15   3  17       50.12       90.55     79.82 o
 -14   3  17       29.20      -11.10     64.01 o
 -13   3  17      560.65      675.07     64.37 o
 -12   3  17       58.17      104.16     41.31 o
 -11   3  17        0.60       27.46     39.21 o
 -10   3  17        0.85       27.14     34.89 o
  -9   3  17     1516.59     1446.74     73.34 o
  -8   3  17        0.44        6.02     29.51 o
  -7   3  17      634.67      521.96     47.79 o
  -6   3  17     1316.22     1299.18     68.87 o
  -5   3  17       23.58       78.46     23.38 o
  -4   3  17      859.60      916.42     41.35 o
  -3   3  17       77.42       66.31     40.89 o
  -2   3  17      153.79      235.38     36.26 o
  -1   3  17        2.43       12.52     30.28 o
   0   3  17       22.93      -20.97     34.03 o
   1   3  17      252.93      333.22     45.25 o
   2   3  17       14.78        1.79     63.32 o
   3   3  17      169.85      165.31     75.69 o
   4   3  17      179.41      229.83     81.44 o
   5   3  17       45.97       -8.46     78.49 o
   6   3  17      603.64      317.81    100.68 o
   7   3  17       30.26       68.48     72.77 o
   8   3  17      379.14      359.98    121.06 o
   9   3  17       34.71     -105.11     86.22 o
 -15   4  17      242.03      350.68    111.64 o
 -14   4  17      828.44      850.95    124.78 o
 -13   4  17      407.72      341.03     70.03 o
 -12   4  17      995.12      954.94     82.89 o
 -11   4  17      304.57      394.11     64.53 o
 -10   4  17      625.31      642.69     64.72 o
  -9   4  17        6.88      -20.95     76.41 o
  -8   4  17      478.77      424.65     59.31 o
  -7   4  17      656.21      766.10     88.32 o
  -6   4  17     1188.53     1133.41     66.95 o
  -5   4  17      318.66      325.13     44.42 o
  -4   4  17      503.26      532.79     54.78 o
  -3   4  17      549.89      757.67     62.80 o
  -2   4  17       44.21       74.28    114.07 o
  -1   4  17     1830.74     1784.61    125.56 o
   0   4  17      238.06      165.23     81.98 o
   1   4  17     2266.17     2498.15    161.27 o
   2   4  17       46.35       89.89     74.11 o
   3   4  17     1009.81      859.60    112.30 o
   4   4  17      137.96      226.08     92.63 o
   5   4  17        1.59      151.97    101.54 o
   6   4  17     1072.35      949.77    117.81 o
   7   4  17        0.05       43.46    104.86 o
   8   4  17      880.54      582.82    130.35 o
 -13   5  17      131.00      170.28    106.44 o
 -12   5  17        1.76       41.89     70.93 o
 -11   5  17      617.47      418.18     75.36 o
 -10   5  17      974.42      891.52     83.34 o
  -9   5  17       36.26       64.68    100.39 o
  -8   5  17      879.20      943.86     83.87 o
  -7   5  17       57.59      -35.38     81.77 o
  -6   5  17      625.52      672.97     70.89 o
  -5   5  17      972.29      972.33     77.88 o
  -4   5  17      182.58      190.33     55.28 o
  -3   5  17     1127.07     1103.41     83.10 o
  -2   5  17     1130.30     1086.18     82.45 o
  -1   5  17       32.07      -16.18     58.41 o
   0   5  17     1088.01      973.17    115.51 o
   1   5  17      270.17      247.07     62.62 o
   2   5  17       34.49      -47.19     88.17 o
   3   5  17       28.10      169.73    103.86 o
   4   5  17     1163.04      884.99    130.61 o
   5   5  17      521.31      695.59    111.29 o
  -8   6  17      328.52      385.54    121.34 o
  -7   6  17        8.77       16.04     99.16 o
  -6   6  17       82.77      385.99    114.18 o
  -5   6  17      792.69     1079.57    101.10 o
  -4   6  17       65.20      200.94     99.23 o
  -3   6  17      713.25      777.50     93.36 o
  -2   6  17      201.41      114.62     78.72 o
  -1   6  17      110.31      104.30     75.58 o
   0   6  17      301.69      513.94     85.66 o
 -19   0  18        4.29      -20.69     86.81 o
 -18   0  18      180.68      112.23    107.87 o
 -17   0  18      730.51      689.81    102.92 o
 -16   0  18     4539.39     4881.29    244.41 o
 -15   0  18      524.57      758.27    104.45 o
 -13   0  18       35.73       20.49     48.22 o
 -12   0  18      231.79      324.74     72.68 o
 -11   0  18        3.86       32.18     43.13 o
 -10   0  18      139.70      149.50     59.72 o
  -9   0  18     5596.58     5746.87    229.54 o
  -8   0  18     1182.06     1230.89     94.80 o
  -7   0  18    10314.50    10411.60    345.22 o
  -6   0  18      365.89      521.43     67.70 o
  -5   0  18      334.71      340.52     44.06 o
  -4   0  18      885.20     1133.93    127.68 o
  -3   0  18      248.70      236.23     36.75 o
  -2   0  18    11176.69    11331.32    555.32 o
  -1   0  18     1382.78     1268.12     68.30 o
   0   0  18     6342.96     6328.04    243.52 o
   1   0  18      419.86      614.20     68.70 o
   2   0  18       23.91       51.38     57.65 o
   3   0  18       13.64      112.27     51.36 o
   4   0  18      175.35      148.36     53.50 o
   5   0  18     1330.45     1238.74    107.04 o
   6   0  18     3098.64     3514.40    193.67 o
   7   0  18     1049.56     1132.87    125.19 o
   8   0  18      834.23      748.26    104.92 o
   9   0  18        0.81       28.91    106.84 o
  10   0  18       53.51      -84.55    119.22 o
 -19   1  18      140.01      108.40     81.29 o
 -18   1  18       78.20      -21.25     73.34 o
 -17   1  18      467.63      345.08     78.43 o
 -16   1  18       11.42      -54.33     59.08 o
 -15   1  18      910.75      893.66    112.46 o
 -14   1  18        5.79        1.78    106.90 o
 -13   1  18     1768.06     2017.59    129.20 o
 -12   1  18       12.19        6.92     18.93 o
 -11   1  18      580.62      759.76     55.56 o
 -10   1  18      398.26      398.43     51.00 o
  -9   1  18       68.42       85.90     32.89 o
  -8   1  18       89.01       59.82     63.80 o
  -7   1  18     2254.47     2050.13     83.11 o
  -6   1  18     3026.69     2866.11    120.83 o
  -5   1  18     1712.77     1821.49     91.41 o
  -4   1  18      155.42      164.79     24.29 o
  -3   1  18      431.76      434.09     28.22 o
  -2   1  18     1602.03     1612.10     70.75 o
  -1   1  18        0.28        0.32     24.73 o
   0   1  18      263.53      217.46     34.18 o
   1   1  18      503.47      485.53     40.78 o
   2   1  18     1079.83     1022.84     55.30 o
   3   1  18        3.08       79.50     52.97 o
   4   1  18      838.87      838.18     76.26 o
   5   1  18      488.76      513.74     60.34 o
   6   1  18       66.69      133.61     50.89 o
   7   1  18      309.28      371.62     99.56 o
   8   1  18       51.55       17.02     46.58 o
   9   1  18     1318.07     1280.64    107.47 o
  10   1  18        1.75       29.87     86.03 o
 -18   2  18      429.86      313.91     84.92 o
 -17   2  18      547.13      614.24    108.36 o
 -16   2  18      648.73      603.37     78.21 o
 -15   2  18       26.86       81.93     56.03 o
 -14   2  18      896.64      766.05    107.05 o
 -13   2  18      242.18      123.16     51.44 o
 -12   2  18      168.84       95.23     28.95 o
 -11   2  18      280.04      290.02     31.52 o
 -10   2  18     1312.20     1389.16     53.03 o
  -9   2  18     1522.55     1633.63    220.96 o
  -8   2  18      484.17      522.35     48.79 o
  -7   2  18      525.43      553.72     48.68 o
  -6   2  18      209.43      201.52     21.84 o
  -5   2  18     1891.20     1832.30     82.75 o
  -4   2  18       88.46       92.29     21.63 o
  -3   2  18     1856.32     1923.55     98.84 o
  -2   2  18     1559.46     1419.98     70.05 o
  -1   2  18        1.04       13.16     30.41 o
   0   2  18      670.18      619.91     42.18 o
   1   2  18      463.70      471.95     41.60 o
   2   2  18       21.52       36.82     64.12 o
   3   2  18        3.24      129.30     46.37 o
   4   2  18      833.61      899.99     88.75 o
   5   2  18     2447.95     2421.90    128.22 o
   6   2  18     1005.53      780.28     77.94 o
   7   2  18      188.99       73.90    131.65 o
   8   2  18       52.91       14.73     91.87 o
   9   2  18      122.61      351.25    119.20 o
  10   2  18       51.48     -183.94    130.65 o
 -17   3  18      231.23      280.35     82.71 o
 -16   3  18       56.64      102.70     72.46 o
 -15   3  18      236.61      129.75     98.00 o
 -14   3  18      527.66      350.23    101.06 o
 -13   3  18     4172.76     4145.58    215.18 o
 -12   3  18     1946.26     1863.64     89.54 o
 -11   3  18     2210.47     2083.82     91.29 o
 -10   3  18     2278.62     2459.31     97.79 o
  -9   3  18       11.12       31.90     34.46 o
  -8   3  18      104.43       54.63     60.21 o
  -7   3  18      603.00      689.41     91.41 o
  -6   3  18     2665.75     2645.74    112.05 o
  -5   3  18     3142.19     2977.53     77.38 o
  -4   3  18      190.62      182.42     27.05 o
  -3   3  18     1063.27     1192.74     49.85 o
  -2   3  18       43.85       49.86     35.27 o
  -1   3  18      107.18      100.38     47.00 o
   0   3  18       62.70       -3.60     56.02 o
   1   3  18     1388.82     1514.93    126.76 o
   2   3  18     3747.85     3630.17    192.23 o
   3   3  18       20.95       87.23     62.62 o
   4   3  18     3927.53     4075.53    211.95 o
   5   3  18      292.51      220.36     90.15 o
   6   3  18       46.36      -59.74     96.45 o
   7   3  18      540.85      681.80    113.01 o
   8   3  18       90.84      159.02    114.18 o
 -15   4  18       14.06       63.25    112.21 o
 -14   4  18       72.08      117.91     97.17 o
 -13   4  18      244.37      127.73     96.96 o
 -12   4  18      511.07      636.41     73.25 o
 -11   4  18      282.21      401.63     62.40 o
 -10   4  18      842.51      738.21     69.36 o
  -9   4  18     1112.24     1139.68     86.27 o
  -8   4  18      721.27      723.53    105.77 o
  -7   4  18      418.35      524.84     90.02 o
  -6   4  18     1119.72      988.67     66.53 o
  -5   4  18     2745.80     2775.22    105.83 o
  -4   4  18       99.97      151.28     93.56 o
  -3   4  18      611.20      668.19     61.83 o
  -2   4  18     1762.39     1631.57    124.48 o
  -1   4  18     1310.03     1410.92    127.54 o
   0   4  18      916.29      981.82    108.30 o
   1   4  18     1175.58      873.21     97.03 o
   2   4  18      607.65      663.36     90.15 o
   3   4  18        4.78       85.14     77.46 o
   4   4  18      382.94      205.97     99.76 o
   5   4  18      260.91      380.36    112.44 o
   6   4  18      148.87      338.10    102.36 o
   7   4  18       10.49      112.96    123.42 o
 -13   5  18       83.85       88.58    107.37 o
 -12   5  18        0.52     -102.93     98.43 o
 -11   5  18      249.29      266.23     71.31 o
 -10   5  18      153.47      261.63     69.00 o
  -9   5  18      699.20      821.55    123.84 o
  -8   5  18      112.15      127.16     91.19 o
  -7   5  18      574.64      434.26     91.29 o
  -6   5  18        1.22       26.43     58.42 o
  -5   5  18      396.79      675.88    155.58 o
  -4   5  18      676.70      667.43     76.19 o
  -3   5  18      115.09       52.98     56.12 o
  -2   5  18      949.90     1079.72    110.34 o
  -1   5  18      299.08       69.79     64.86 o
   0   5  18      696.69      689.33    112.94 o
   1   5  18      539.05      453.49     98.76 o
   2   5  18      273.51      367.15     96.25 o
   3   5  18       64.70      157.25    104.95 o
   4   5  18       36.49      -35.12    111.29 o
  -7   6  18      346.79       83.33    103.42 o
  -6   6  18       36.90     -138.36    116.37 o
  -5   6  18        0.90     -178.88    119.25 o
  -4   6  18      282.37      305.35    107.89 o
  -3   6  18      190.04       -8.22     73.84 o
  -2   6  18      559.81      652.21    124.91 o
 -19   1  19        0.09      264.95     80.99 o
 -18   1  19       32.17      231.88     82.64 o
 -17   1  19      418.01      398.13     96.43 o
 -16   1  19      599.90      470.11     82.05 o
 -15   1  19     2990.37     2860.56    185.40 o
 -14   1  19        0.84       -8.77    118.69 o
 -13   1  19     4366.45     4221.29    144.76 o
 -12   1  19      169.57      193.20     40.25 o
 -11   1  19      141.45      154.50     54.14 o
 -10   1  19      286.81      302.74     44.61 o
  -9   1  19      903.80      935.51    113.61 o
  -8   1  19     4362.09     4223.08    132.49 o
  -7   1  19        3.28       52.88     30.42 o
  -6   1  19     2283.87     2329.19    107.76 o
  -5   1  19      570.54      528.11     43.31 o
  -4   1  19       60.55      123.71     49.24 o
  -3   1  19        2.19       40.51     21.30 o
  -2   1  19      135.77      154.82     31.99 o
  -1   1  19     3513.35     3735.38    190.37 o
   0   1  19      761.92      819.64     49.21 o
   1   1  19     4026.24     3991.52    207.27 o
   2   1  19     1882.48     2050.67     92.19 o
   3   1  19       32.73      138.22     48.29 o
   4   1  19      124.56      114.67     58.17 o
   5   1  19      120.43       90.27     73.13 o
   6   1  19     1269.97     1078.05     80.07 o
   7   1  19     1577.48     1456.71    103.55 o
   8   1  19      456.32      335.47    130.62 o
   9   1  19      889.70      799.99    100.87 o
  10   1  19        0.13     -110.27     92.60 o
 -18   2  19      102.45       13.89     71.90 o
 -17   2  19      297.70      213.66     73.48 o
 -16   2  19      771.45      744.04     80.79 o
 -15   2  19        7.84       78.28     89.17 o
 -14   2  19       45.50      127.70     82.43 o
 -13   2  19      128.19      109.92     50.93 o
 -12   2  19     2072.08     2204.37    101.38 o
 -11   2  19      176.18      148.15     30.53 o
 -10   2  19      297.62      303.89     43.25 o
  -9   2  19     2587.62     2750.86    104.90 o
  -8   2  19      280.65      381.38     46.44 o
  -7   2  19      240.70      302.42     38.92 o
  -6   2  19     2678.30     2643.98    137.06 o
  -5   2  19      815.79      757.66     43.78 o
  -4   2  19     1107.82     1264.97     89.68 o
  -3   2  19       20.57       47.36     24.32 o
  -2   2  19     1753.53     1662.58    136.41 o
  -1   2  19      267.26      299.88     36.75 o
   0   2  19      332.34      257.01     46.09 o
   1   2  19      518.63      562.89     52.03 o
   2   2  19     3099.86     2894.11    176.91 o
   3   2  19     2368.33     2752.83    113.55 o
   4   2  19      229.56      259.14     58.19 o
   5   2  19     1706.35     1597.15     91.42 o
   6   2  19     1389.25     1729.53    153.19 o
   7   2  19      109.19      231.01    102.57 o
   8   2  19        0.05        4.57     90.15 o
   9   2  19        4.46      160.47    117.32 o
 -17   3  19      254.79      133.53    117.04 o
 -16   3  19       55.18      150.27    115.58 o
 -15   3  19        0.28     -126.32     97.58 o
 -14   3  19      164.26      132.75     82.26 o
 -13   3  19       10.72      -14.75     79.41 o
 -12   3  19       30.45      -82.54     77.86 o
 -11   3  19      319.98      354.32    101.71 o
 -10   3  19      613.97      629.35     57.57 o
  -9   3  19       37.31       -8.05     62.71 o
  -8   3  19        2.96     -105.04     70.02 o
  -7   3  19       73.27       74.96     50.39 o
  -6   3  19       15.41       47.05     26.78 o
  -5   3  19       11.51        9.12     26.68 o
  -4   3  19     2937.15     2952.64    101.06 o
  -3   3  19       23.07     -108.79     72.53 o
  -2   3  19     1296.46     1087.96    106.27 o
  -1   3  19        9.88      -37.08     59.53 o
   0   3  19      497.81      523.92     77.01 o
   1   3  19       75.79       65.12     64.67 o
   2   3  19       87.38      189.14     78.45 o
   3   3  19      512.67      495.07     95.32 o
   4   3  19       37.79      -25.96     70.69 o
   5   3  19     1115.88     1127.73    124.67 o
   6   3  19      143.76      223.32    102.93 o
   7   3  19       38.12      241.75    109.29 o
   8   3  19       44.61      130.08    120.29 o
 -15   4  19      367.73      462.67    110.91 o
 -14   4  19       62.66       88.13    104.85 o
 -13   4  19      342.96      437.59    111.48 o
 -12   4  19      695.69      446.02    106.62 o
 -11   4  19      489.40      543.67     68.87 o
 -10   4  19     1090.96     1120.77     82.66 o
  -9   4  19     1358.62     1157.06    123.07 o
  -8   4  19      475.44      412.23     82.10 o
  -7   4  19        2.08       42.68     78.47 o
  -6   4  19      466.44      448.52     53.65 o
  -5   4  19      947.29      861.95     64.84 o
  -4   4  19      902.30     1049.24     71.61 o
  -3   4  19      317.09      439.26     57.52 o
  -2   4  19     1288.47     1414.72     87.60 o
  -1   4  19       84.35      239.44     91.05 o
   0   4  19      589.44      508.66     98.35 o
   1   4  19      190.05      150.94     89.03 o
   2   4  19       33.41      -39.46     92.94 o
   3   4  19     1068.22     1168.70    137.77 o
   4   4  19        0.21       38.71     70.58 o
   5   4  19      626.43      661.90    128.11 o
   6   4  19       54.50      225.16    118.17 o
 -12   5  19       13.87      107.00    102.41 o
 -11   5  19       38.04       40.97     75.01 o
 -10   5  19       38.02       29.23     59.37 o
  -9   5  19      492.34      488.33    112.02 o
  -8   5  19      798.88      916.13    129.21 o
  -7   5  19      194.33      314.94     86.81 o
  -6   5  19      724.23      684.14    115.76 o
  -5   5  19      688.95      621.29    112.96 o
  -4   5  19      240.40      270.25     65.55 o
  -3   5  19       21.71      124.00     70.26 o
  -2   5  19      142.38      134.09     81.36 o
  -1   5  19      502.45      408.34     77.37 o
   0   5  19      195.77      291.22     74.93 o
   1   5  19     1161.44     1077.74    138.38 o
   2   5  19      319.85      169.00    109.00 o
   3   5  19       46.43       38.30     79.89 o
 -19   0  20      935.67      755.09    138.07 o
 -18   0  20      119.16      260.12    119.18 o
 -16   0  20       43.59       78.57     79.70 o
 -15   0  20      188.40      173.12     71.88 o
 -14   0  20     3081.85     2708.43    172.49 o
 -13   0  20       13.90       71.15     65.26 o
 -12   0  20     6138.73     6432.42    263.16 o
 -11   0  20      288.29      278.59     78.57 o
 -10   0  20        4.59       71.90     61.25 o
  -9   0  20       63.53       12.77     53.93 o
  -8   0  20      149.08      146.11     61.20 o
  -7   0  20     4304.81     4397.27    192.66 o
  -6   0  20     1463.37     1784.94    116.71 o
  -5   0  20     9727.24     9830.80    335.74 o
  -4   0  20      167.13      279.86     61.18 o
  -3   0  20       62.19       94.19     55.20 o
  -2   0  20      245.86      237.86     63.23 o
  -1   0  20     1346.81     1205.21     96.23 o
   0   0  20     1126.48     1129.35    101.84 o
   1   0  20     2624.97     2745.93    154.25 o
   2   0  20     2250.40     2126.72    141.96 o
   3   0  20     6142.06     6379.65    268.08 o
   4   0  20      392.73      752.88    107.50 o
   5   0  20      162.64      159.02     87.78 o
   6   0  20       25.28       55.78     64.62 o
   7   0  20     1071.98      751.99    126.81 o
   8   0  20      569.86      618.08    109.45 o
   9   0  20      811.55      906.48    151.36 o
 -18   1  20      246.87       69.61     77.78 o
 -17   1  20       10.90      -33.50     73.78 o
 -16   1  20      574.69      499.64     70.16 o
 -15   1  20      605.30      711.41     91.77 o
 -14   1  20        9.72      -65.16     55.22 o
 -13   1  20       36.23       56.91     42.90 o
 -12   1  20      556.21      441.38     93.10 o
 -11   1  20      678.01      737.86    112.71 o
 -10   1  20       17.83      -28.09     45.81 o
  -9   1  20      326.79      383.97    104.29 o
  -8   1  20     2393.04     2186.53    167.44 o
  -7   1  20      850.16      842.36     60.58 o
  -6   1  20     1628.87     1624.77     76.66 o
  -5   1  20      353.74      337.34     46.77 o
  -4   1  20      424.85      460.66     47.83 o
  -3   1  20      131.54      107.89     25.65 o
  -2   1  20      221.18      230.30     35.68 o
  -1   1  20      535.51      461.99     46.58 o
   0   1  20      379.02      503.32    139.81 o
   1   1  20      412.02      363.79     53.96 o
   2   1  20       72.05       66.92     52.10 o
   3   1  20      690.96      706.73     68.98 o
   4   1  20      834.02      968.87     83.81 o
   5   1  20      151.94      193.11     62.75 o
   6   1  20      836.02      818.70     73.55 o
   7   1  20      342.11      396.82    102.53 o
   8   1  20      242.41      234.29     94.15 o
   9   1  20       90.98       36.55     80.79 o
 -18   2  20       26.54      -17.20     65.01 o
 -17   2  20       11.82     -177.13    118.09 o
 -16   2  20        4.77       55.92     96.87 o
 -15   2  20       31.79       73.33     80.31 o
 -14   2  20      506.92      535.68    102.50 o
 -13   2  20      133.05       64.86     75.69 o
 -12   2  20     2716.49     2519.90    110.95 o
 -11   2  20       96.41      156.71     48.93 o
 -10   2  20      273.64      304.65     57.78 o
  -9   2  20      679.52      667.15     94.81 o
  -8   2  20       89.87       64.68     72.46 o
  -7   2  20      521.68      599.27     54.40 o
  -6   2  20     2244.99     2044.17    116.84 o
  -5   2  20      387.64      367.12     35.04 o
  -4   2  20      968.21      929.17     44.03 o
  -3   2  20     1306.53     1138.28     78.41 o
  -2   2  20      848.39      784.39     60.84 o
  -1   2  20       36.51       38.07     33.88 o
   0   2  20     1139.73     1248.39    130.61 o
   1   2  20      191.93      243.58     52.43 o
   2   2  20      755.07      604.62     66.00 o
   3   2  20     1614.54     1976.02    101.67 o
   4   2  20      503.89      483.16     69.42 o
   5   2  20       86.39      119.49     90.74 o
   6   2  20      338.87      316.07     83.53 o
   7   2  20      400.09      414.83    122.62 o
   8   2  20       75.82       23.98     82.27 o
 -16   3  20     1303.77     1241.49    148.89 o
 -15   3  20     1162.39     1164.69    147.10 o
 -14   3  20       68.10      -21.25     94.49 o
 -13   3  20      222.03      143.82     89.38 o
 -12   3  20       99.04      135.91     76.96 o
 -11   3  20     2689.54     2721.64    177.62 o
 -10   3  20      183.91      178.57     67.16 o
  -9   3  20     2849.30     2541.64    163.89 o
  -8   3  20     1869.86     1954.42    143.79 o
  -7   3  20       51.96      101.84     73.08 o
  -6   3  20      132.71      110.36     31.72 o
  -5   3  20       43.63        5.68     80.90 o
  -4   3  20      304.71      355.62     44.96 o
  -3   3  20     2549.28     2439.23    156.50 o
  -2   3  20      361.71      306.56     82.15 o
  -1   3  20     5487.07     4825.22    227.68 o
   0   3  20       71.97       82.87     68.96 o
   1   3  20      931.18      777.05    104.86 o
   2   3  20      216.62       56.45     77.46 o
   3   3  20      709.10      863.79    117.65 o
   4   3  20     1517.45     1267.73    138.35 o
   5   3  20       10.66     -146.48     97.65 o
   6   3  20     2231.50     2144.79    182.38 o
   7   3  20      281.63      528.12    133.81 o
 -15   4  20      278.30      266.75    123.73 o
 -14   4  20        7.93      217.74    116.85 o
 -13   4  20       46.32       50.77     93.41 o
 -12   4  20      914.42      872.67    125.58 o
 -11   4  20      748.44      746.35    123.94 o
 -10   4  20       31.31      -57.08     84.64 o
  -9   4  20      673.78      571.58     91.29 o
  -8   4  20     1095.42     1172.33    130.58 o
  -7   4  20     1292.07     1105.45    108.79 o
  -6   4  20        2.00       39.69     80.80 o
  -5   4  20     1087.53     1266.73    146.91 o
  -4   4  20     1124.00      812.06    128.66 o
  -3   4  20      779.29      826.71     70.30 o
  -2   4  20      458.71      349.37     60.17 o
  -1   4  20     1322.07     1221.06    123.54 o
   0   4  20      609.60      470.68     87.19 o
   1   4  20       11.41        8.10     66.65 o
   2   4  20     1032.23      977.41    131.55 o
   3   4  20      163.01      180.10    102.92 o
   4   4  20      191.18       48.20    109.68 o
   5   4  20       37.62      -21.30     98.21 o
 -11   5  20       21.86     -190.47    126.98 o
 -10   5  20      170.09      348.99    121.39 o
  -9   5  20       55.14      270.13    110.86 o
  -8   5  20       99.43       77.51    101.93 o
  -7   5  20      946.18     1003.34    127.00 o
  -6   5  20       21.10       47.52     94.44 o
  -5   5  20      636.43      438.71    113.31 o
  -4   5  20      202.64      252.56     85.91 o
  -3   5  20      334.15      451.77    113.69 o
  -2   5  20        4.47      135.25     74.86 o
  -1   5  20      277.01      486.29     86.71 o
   0   5  20      804.21      894.69     94.29 o
   1   5  20      125.99       29.37     89.24 o
   2   5  20      610.38      599.50    132.75 o
 -18   1  21      918.19     1126.60    153.78 o
 -17   1  21      260.89      361.76     83.40 o
 -16   1  21      593.16      670.62     86.71 o
 -15   1  21       28.60      -25.46     95.75 o
 -14   1  21       31.52      121.51     70.90 o
 -13   1  21      554.81      426.82    110.88 o
 -12   1  21      302.51      361.32     60.82 o
 -11   1  21     2807.67     2806.16    167.32 o
 -10   1  21       86.48       83.31     65.68 o
  -9   1  21      347.22      414.91     74.32 o
  -8   1  21        1.81       41.99     40.81 o
  -7   1  21      387.87      332.89     48.35 o
  -6   1  21     1506.99     1434.06     74.19 o
  -5   1  21     2177.74     2135.28    113.92 o
  -4   1  21     2157.58     2107.24     75.21 o
  -3   1  21      403.84      412.16     33.42 o
  -2   1  21      367.83      449.39     50.06 o
  -1   1  21       94.04        2.55    129.49 o
   0   1  21        1.58      -13.83     44.53 o
   1   1  21      419.17      478.50     95.78 o
   2   1  21     1008.49     1092.60    111.56 o
   3   1  21     2969.08     2885.01    117.79 o
   4   1  21     1136.13     1333.47    268.62 o
   5   1  21      560.90      689.97     96.89 o
   6   1  21       28.61        6.16     97.36 o
   7   1  21        3.95      -69.36     78.55 o
   8   1  21        5.91        2.21     77.57 o
 -17   2  21      670.87      611.82    132.60 o
 -16   2  21      322.98       93.85    106.58 o
 -15   2  21     1223.25     1281.56    144.15 o
 -14   2  21     2749.13     2568.96    176.52 o
 -13   2  21        3.72       55.92     76.63 o
 -12   2  21      911.40      919.20    112.53 o
 -11   2  21      145.68      210.96     53.24 o
 -10   2  21     2348.19     2464.75    119.19 o
  -9   2  21      455.93      421.37     59.00 o
  -8   2  21     2567.50     2574.19    103.86 o
  -7   2  21     1857.45     1896.73     88.21 o
  -6   2  21      158.44      167.32     43.50 o
  -5   2  21      873.00      877.64     39.92 o
  -4   2  21        6.81       52.90     38.64 o
  -3   2  21      351.79      334.21     46.82 o
  -2   2  21      182.85      202.80     93.99 o
  -1   2  21     1159.75     1212.51     72.43 o
   0   2  21     3240.27     2962.88    114.44 o
   1   2  21      296.16      382.74    115.75 o
   2   2  21     1283.65     1300.76     88.51 o
   3   2  21      347.96      588.26     87.56 o
   4   2  21      340.58      120.07     85.82 o
   5   2  21      478.68      432.76    108.34 o
   6   2  21        2.65      125.14    103.89 o
   7   2  21     1154.71      962.76    145.84 o
 -16   3  21      152.92      225.78    128.65 o
 -15   3  21       34.01       28.32     98.42 o
 -14   3  21      220.81      109.75     95.39 o
 -13   3  21       46.10      207.59    103.28 o
 -12   3  21        3.96      201.46     94.54 o
 -11   3  21       18.23      157.98     88.88 o
 -10   3  21      297.75       87.16     77.84 o
  -9   3  21      255.58      274.77     88.91 o
  -8   3  21      633.79      578.22     95.29 o
  -7   3  21     1552.18     1646.00    132.93 o
  -6   3  21      112.06      284.67     77.43 o
  -5   3  21      250.07      341.02     81.91 o
  -4   3  21      115.35       84.59     39.98 o
  -3   3  21      313.46      364.74     88.62 o
  -2   3  21        2.10      -73.34     74.30 o
  -1   3  21      391.82      382.25     93.90 o
   0   3  21      180.85      120.26     82.76 o
   1   3  21        9.50      -77.25     83.21 o
   2   3  21      227.02      225.90     91.29 o
   3   3  21       20.24      -19.98     68.08 o
   4   3  21      281.51      287.08    105.96 o
   5   3  21       82.83      258.80    116.38 o
   6   3  21        3.69       39.03     78.75 o
 -14   4  21      434.64      285.83     92.94 o
 -13   4  21      539.34      446.82    122.33 o
 -12   4  21      128.98       61.60     98.80 o
 -11   4  21       46.11      177.30     95.01 o
 -10   4  21      131.58       28.01     86.95 o
  -9   4  21      477.78      436.33    105.30 o
  -8   4  21      376.49      346.18     96.87 o
  -7   4  21      891.52      958.68    120.66 o
  -6   4  21      101.72      121.74     85.35 o
  -5   4  21       55.33      -25.68     86.72 o
  -4   4  21      191.51      120.36     91.14 o
  -3   4  21        0.38       76.71     52.87 o
  -2   4  21     1275.25     1133.21     78.94 o
  -1   4  21       39.58       -0.49     87.99 o
   0   4  21     2382.82     2033.15    165.87 o
   1   4  21        3.27       71.22     95.69 o
   2   4  21      701.85      655.16    122.20 o
   3   4  21        2.66       -5.21     80.82 o
   4   4  21       34.67       95.86    118.63 o
 -11   5  21     1191.14     1275.25    155.84 o
 -10   5  21      130.73     -139.35    114.65 o
  -9   5  21       77.41       10.79    104.48 o
  -8   5  21      150.23      170.70     97.70 o
  -7   5  21      221.84      263.97    106.71 o
  -6   5  21      378.98      228.58    109.35 o
  -5   5  21       54.58       87.37    102.73 o
  -4   5  21     1028.64      855.68    120.88 o
  -3   5  21      902.95      761.39    130.41 o
  -2   5  21       43.15       92.14    103.28 o
  -1   5  21      232.29      120.22     80.47 o
   0   5  21      474.25      520.34     96.03 o
   1   5  21      578.59      390.38    132.56 o
 -18   0  22      703.00      247.14    127.37 o
 -17   0  22     1013.56     1006.34    141.77 o
 -16   0  22      917.27      964.94    132.98 o
 -15   0  22     2157.31     1999.51    160.67 o
 -14   0  22      668.61      460.04    102.71 o
 -13   0  22        4.64      -85.96     57.31 o
 -12   0  22       25.63       82.67     55.46 o
 -11   0  22      537.73      445.62     87.31 o
 -10   0  22     7526.16     8747.51    328.23 o
  -9   0  22      196.94      128.10     72.51 o
  -8   0  22     3339.40     3318.05    172.21 o
  -7   0  22      349.73      335.68     73.50 o
  -6   0  22      104.05      141.87     61.70 o
  -5   0  22      143.99      112.14     56.00 o
  -4   0  22        0.78       30.23     61.11 o
  -3   0  22     4860.85     4740.30    208.48 o
  -2   0  22     1020.27     1270.54    109.87 o
  -1   0  22     2243.97     2458.38    148.65 o
   0   0  22     3688.38     3595.98    184.88 o
   1   0  22       36.76      -36.26     68.96 o
   2   0  22      111.98      165.75     80.05 o
   3   0  22      108.82      201.65     83.39 o
   4   0  22     2832.76     2638.23    172.46 o
   5   0  22      186.60      235.04    102.48 o
   6   0  22     2415.03     2506.23    187.85 o
   7   0  22      229.22      146.95    114.28 o
   8   0  22       63.88      155.84    124.12 o
 -18   1  22        8.89      -82.26    120.41 o
 -17   1  22        4.91       51.09    109.50 o
 -16   1  22      138.94      217.38     77.35 o
 -15   1  22        0.86      -95.17     63.45 o
 -14   1  22      573.12      562.79     67.57 o
 -13   1  22      948.21      956.88    106.82 o
 -12   1  22       11.99       92.71     83.34 o
 -11   1  22      802.31      874.88     71.09 o
 -10   1  22      117.70      106.21     48.30 o
  -9   1  22      258.27      333.11    138.93 o
  -8   1  22      100.88       91.39     43.59 o
  -7   1  22     1006.78      969.86    143.71 o
  -6   1  22      315.96      277.14    112.93 o
  -5   1  22      521.39      649.42     60.45 o
  -4   1  22      662.09      661.65     56.54 o
  -3   1  22      268.81      240.99     55.20 o
  -2   1  22      434.51      365.17     50.37 o
  -1   1  22       61.52       40.72     68.57 o
   0   1  22      734.10      852.58     68.91 o
   1   1  22     2087.91     2170.34    105.45 o
   2   1  22      369.60      502.13     66.84 o
   3   1  22     1392.52     1461.26     96.06 o
   4   1  22      131.58      222.52     61.65 o
   5   1  22        0.13     -100.42     66.95 o
   6   1  22        8.84      143.61     78.05 o
   7   1  22       51.13       37.62     66.81 o
 -17   2  22      916.41     1026.15    144.31 o
 -16   2  22       10.92     -153.88    102.59 o
 -15   2  22      625.47      572.40    106.50 o
 -14   2  22        2.78     -148.36     98.90 o
 -13   2  22       96.29      178.26     82.27 o
 -12   2  22      368.84      355.96     84.55 o
 -11   2  22      175.18       79.98     69.50 o
 -10   2  22     1209.49     1112.40    109.43 o
  -9   2  22       76.74       56.49    109.17 o
  -8   2  22      163.50      205.77     43.80 o
  -7   2  22       13.88       27.04     41.76 o
  -6   2  22      107.42      205.61     55.53 o
  -5   2  22      235.13      297.28     50.53 o
  -4   2  22     1049.51      992.35    133.29 o
  -3   2  22      354.11      374.27     51.82 o
  -2   2  22      151.55      104.49     47.29 o
  -1   2  22      554.52      586.58     61.55 o
   0   2  22       27.73       97.06     51.23 o
   1   2  22      112.54      -72.23     74.65 o
   2   2  22       23.87      126.51     84.76 o
   3   2  22      258.44      392.83    101.77 o
   4   2  22       49.50       88.86     94.06 o
   5   2  22      982.24      882.82    125.52 o
   6   2  22       22.11      -25.26    109.10 o
   7   2  22      141.38      167.76     95.91 o
 -16   3  22      566.73      668.19    126.84 o
 -15   3  22       71.02       17.83    108.83 o
 -14   3  22     1175.53     1203.02    148.53 o
 -13   3  22     1559.98     1506.32    148.58 o
 -12   3  22      206.97      255.18     77.67 o
 -11   3  22     1532.34     1893.40    153.27 o
 -10   3  22       28.25      119.91     67.85 o
  -9   3  22      245.96      160.78     87.90 o
  -8   3  22      386.25      290.68     88.88 o
  -7   3  22      917.43     1168.56    121.67 o
  -6   3  22     2544.93     2693.98    167.09 o
  -5   3  22        8.97     -112.72     82.69 o
  -4   3  22     1968.36     1830.97    141.91 o
  -3   3  22        4.93      194.97     80.59 o
  -2   3  22       78.21      208.20     88.10 o
  -1   3  22     1286.32     1390.94    134.87 o
   0   3  22     1636.88     1957.43    153.79 o
   1   3  22     2837.34     2546.51    168.15 o
   2   3  22       74.61      152.49     95.52 o
   3   3  22      779.79      806.43    129.00 o
   4   3  22      614.90      555.07    123.49 o
   5   3  22        0.48       22.26    109.47 o
 -14   4  22      204.53      162.92    116.37 o
 -13   4  22      449.12      544.20    105.78 o
 -12   4  22        3.88      -39.48    105.52 o
 -11   4  22      210.74      172.28    106.10 o
 -10   4  22     1160.29     1201.27    137.37 o
  -9   4  22      136.87       61.27     93.80 o
  -8   4  22       83.19      164.86     74.13 o
  -7   4  22      293.83      246.42    105.35 o
  -6   4  22     1773.83     1867.06    144.98 o
  -5   4  22       31.35       40.09     89.68 o
  -4   4  22      189.59      437.73    110.91 o
  -3   4  22      894.40     1080.95    116.33 o
  -2   4  22      961.41     1103.49    140.00 o
  -1   4  22       98.71      126.67    105.35 o
   0   4  22      625.73      468.77    118.80 o
   1   4  22      837.82      841.76    113.12 o
   2   4  22        6.61       21.08    106.97 o
   3   4  22      277.41      186.53    123.70 o
  -9   5  22        0.18     -168.48    112.32 o
  -8   5  22      728.99      649.98    108.69 o
  -7   5  22       20.68      -97.03    119.01 o
  -6   5  22      297.58      455.60    127.14 o
  -5   5  22      142.36      107.19    106.44 o
  -4   5  22       16.01      118.75    112.58 o
  -3   5  22      380.57      296.09    123.21 o
  -2   5  22      155.95      218.45     93.33 o
  -1   5  22      522.62      361.30    134.07 o
 -17   1  23      126.45      -16.47     98.21 o
 -16   1  23     1033.31     1189.92    127.83 o
 -15   1  23       95.53       84.90     69.25 o
 -14   1  23     2201.96     1985.60    110.91 o
 -13   1  23      371.24      371.85     67.08 o
 -12   1  23        3.36      -32.08     54.78 o
 -11   1  23      184.36      112.07     50.16 o
 -10   1  23      105.43       47.90     51.57 o
  -9   1  23     4389.92     4901.00    158.57 o
  -8   1  23      858.63      905.67    134.22 o
  -7   1  23     1956.31     2243.63    100.76 o
  -6   1  23      359.94      392.74     57.57 o
  -5   1  23        3.17       -0.59     47.10 o
  -4   1  23      517.16      470.28     59.24 o
  -3   1  23        0.71       33.19     96.83 o
  -2   1  23     3727.33     3750.47    206.32 o
  -1   1  23     1035.77     1160.36     83.01 o
   0   1  23     1976.07     2128.71    105.48 o
   1   1  23     2252.99     2019.94    104.37 o
   2   1  23        7.38      -15.75     57.37 o
   3   1  23      225.35      211.42     64.60 o
   4   1  23        7.44       99.00     70.58 o
   5   1  23      588.59      482.09     79.60 o
   6   1  23       82.07       87.85     85.79 o
   7   1  23      690.38      381.75    130.01 o
 -17   2  23      288.75      105.42    127.09 o
 -16   2  23      150.11      236.76    120.24 o
 -15   2  23      310.55      325.24    122.38 o
 -14   2  23       53.45       46.05     83.60 o
 -13   2  23     2271.51     2059.25    166.96 o
 -12   2  23      633.62      454.64    104.08 o
 -11   2  23      189.06       93.88     80.59 o
 -10   2  23     1227.28     1525.57    134.84 o
  -9   2  23       37.31       41.49     53.97 o
  -8   2  23        0.17        7.07     68.22 o
  -7   2  23       75.84       40.71     60.49 o
  -6   2  23      437.92      506.43     53.92 o
  -5   2  23      434.20      402.33    121.70 o
  -4   2  23        9.75       20.02     44.98 o
  -3   2  23     1682.73     1823.12     91.13 o
  -2   2  23      452.82      522.72     96.28 o
  -1   2  23        0.87       53.54     77.91 o
   0   2  23      415.37      538.74    100.99 o
   1   2  23      844.94     1226.43    130.44 o
   2   2  23     2846.72     2506.21    176.49 o
   3   2  23       58.70      109.57     74.72 o
   4   2  23     1044.91     1089.19    146.10 o
   5   2  23      302.24       54.93    109.21 o
   6   2  23       48.57       -4.88    117.62 o
 -15   3  23       18.16       36.44    112.82 o
 -14   3  23        5.53      -64.40     93.48 o
 -13   3  23      362.66      551.08    122.76 o
 -12   3  23      194.82      276.26    110.32 o
 -11   3  23      297.10      291.03    104.50 o
 -10   3  23       10.37      -11.09     86.72 o
  -9   3  23      128.08      117.93     90.08 o
  -8   3  23        7.94      141.27     67.68 o
  -7   3  23       21.26       41.01     81.65 o
  -6   3  23        2.04      104.20     73.83 o
  -5   3  23      966.20     1000.70    118.68 o
  -4   3  23       58.97      133.10     85.68 o
  -3   3  23       17.77      -27.85     83.77 o
  -2   3  23      204.68      246.56     96.77 o
  -1   3  23      190.60      196.42     72.86 o
   0   3  23       36.88       63.28     90.82 o
   1   3  23        0.44      102.36     99.08 o
   2   3  23     1052.43     1392.50    151.57 o
   3   3  23        6.34      101.18     81.74 o
   4   3  23      845.03      646.77    136.96 o
 -13   4  23      681.45      670.59    138.92 o
 -12   4  23      641.67      705.24    112.35 o
 -11   4  23      342.72      516.22    114.94 o
 -10   4  23      302.00      422.70    113.66 o
  -9   4  23        3.24      -52.63     72.23 o
  -8   4  23       78.21      165.14    101.20 o
  -7   4  23      767.73     1020.36    135.32 o
  -6   4  23       63.29       24.34     73.52 o
  -5   4  23     1582.96     2045.91    169.54 o
  -4   4  23      370.91      388.82    113.48 o
  -3   4  23      472.03      485.69    104.19 o
  -2   4  23      111.70      -27.84    104.15 o
  -1   4  23       35.09      -77.34    100.47 o
   0   4  23      412.94      218.10     84.74 o
   1   4  23        7.52     -109.99    115.18 o
   2   4  23      925.51      916.32    152.07 o
  -8   5  23       29.37      294.49    109.69 o
  -7   5  23      194.68      174.30    120.81 o
  -6   5  23      248.42      231.17    122.05 o
  -5   5  23        3.50      -51.17    100.92 o
  -4   5  23       11.18       55.01    118.00 o
  -3   5  23        0.87     -130.75    111.01 o
 -17   0  24        3.84     -114.23    117.13 o
 -16   0  24      359.49      345.85     94.80 o
 -15   0  24      864.21      876.77    129.83 o
 -14   0  24       83.25      107.70     68.55 o
 -13   0  24     4299.41     4116.11    221.11 o
 -12   0  24     1199.15     1446.37    135.53 o
 -11   0  24      106.65      157.15     63.35 o
 -10   0  24        2.66      -46.10     76.70 o
  -9   0  24      119.13       82.78     56.21 o
  -8   0  24     4226.62     4408.46    211.45 o
  -7   0  24      322.28      201.23     76.61 o
  -6   0  24     3430.68     3796.75    192.82 o
  -5   0  24      421.60      471.46     77.76 o
  -4   0  24       25.59       22.28     59.95 o
  -3   0  24        1.52      -79.27     72.84 o
  -2   0  24      293.76      350.19     91.05 o
  -1   0  24     3322.75     3424.56    190.39 o
   0   0  24     2540.67     3061.75    184.48 o
   1   0  24     3182.94     3514.43    199.20 o
   2   0  24     3905.39     3488.59    205.21 o
   3   0  24       25.70       -5.44     91.61 o
   4   0  24      172.31      373.83    111.95 o
   5   0  24      200.71      203.00    117.50 o
   6   0  24      580.14      292.96    117.48 o
 -16   1  24      149.42      194.42    111.21 o
 -15   1  24        2.55      -83.30     77.46 o
 -14   1  24       23.38      -43.69    138.90 o
 -13   1  24      290.93      161.66     73.43 o
 -12   1  24      820.94      953.97    120.51 o
 -11   1  24      207.38      282.03     83.46 o
 -10   1  24      636.24      558.87    148.30 o
  -9   1  24     2054.36     2224.55    105.25 o
  -8   1  24      167.17       95.25     67.97 o
  -7   1  24      623.49      664.26     66.65 o
  -6   1  24      123.00      105.74     69.83 o
  -5   1  24      362.43      457.63     55.96 o
  -4   1  24      157.95      191.76     49.84 o
  -3   1  24      117.20       21.10     70.29 o
  -2   1  24     1484.77     1575.79     87.72 o
  -1   1  24      718.45      767.23     69.64 o
   0   1  24      332.91      401.68     59.80 o
   1   1  24        0.83       76.93     62.24 o
   2   1  24      396.36      452.96     89.96 o
   3   1  24      956.70      583.66     76.06 o
   4   1  24       40.94       43.79     86.95 o
   5   1  24      489.04      435.70    128.95 o
   6   1  24       47.21       68.06     98.42 o
 -16   2  24       35.04        9.56     78.80 o
 -15   2  24      109.53      114.21    116.04 o
 -14   2  24       11.42       46.79    103.75 o
 -13   2  24      148.76       55.20     93.24 o
 -12   2  24       28.72      147.94     84.72 o
 -11   2  24      114.90       11.19     74.84 o
 -10   2  24      270.07      246.91     90.15 o
  -9   2  24       21.76        6.93     76.51 o
  -8   2  24      379.44      340.60     72.94 o
  -7   2  24      735.21      749.30    105.04 o
  -6   2  24      550.95      564.46     97.97 o
  -5   2  24      845.60      889.09    100.02 o
  -4   2  24      224.14      276.90     83.02 o
  -3   2  24       99.71       70.63     77.29 o
  -2   2  24      119.46       72.39     80.09 o
  -1   2  24      599.61      582.14    103.61 o
   0   2  24      219.89      135.11     91.29 o
   1   2  24      365.44      322.77     92.74 o
   2   2  24      188.23      255.01     99.03 o
   3   2  24      240.16      431.15    124.10 o
   4   2  24       96.12      177.67    103.40 o
   5   2  24       78.66      -71.29    122.36 o
 -15   3  24      184.51      239.75    122.41 o
 -14   3  24        7.35      102.47    111.57 o
 -13   3  24      107.06      153.50    105.51 o
 -12   3  24      731.49      739.99    116.78 o
 -11   3  24      938.66      898.19    127.82 o
 -10   3  24      604.93      559.10    111.34 o
  -9   3  24     2234.37     2832.01    180.36 o
  -8   3  24      115.58       78.30     89.12 o
  -7   3  24      243.75      122.47     81.84 o
  -6   3  24        2.09       45.89     86.76 o
  -5   3  24     1151.69     1374.54    126.44 o
  -4   3  24      421.95      449.65    109.40 o
  -3   3  24      249.38       89.89     93.64 o
  -2   3  24     2000.97     1699.07    149.17 o
  -1   3  24       26.16      145.59     93.08 o
   0   3  24      290.64      257.89    107.50 o
   1   3  24      161.82      350.77    118.33 o
   2   3  24      106.42      179.67     95.58 o
   3   3  24      288.21       31.47    116.57 o
 -12   4  24      166.13      155.32    127.33 o
 -11   4  24      268.19      318.53    116.71 o
 -10   4  24      303.05      448.37    118.19 o
  -9   4  24      104.99      318.97    116.82 o
  -8   4  24      160.45      172.80    108.72 o
  -7   4  24        0.01      -81.46    104.43 o
  -6   4  24      425.21      376.78    114.28 o
  -5   4  24      205.43      -27.75    107.73 o
  -4   4  24       96.79      380.01    121.60 o
  -3   4  24      197.24      316.14    107.73 o
  -2   4  24       82.85       51.22    109.94 o
  -1   4  24      229.01      165.21     87.61 o
   0   4  24       16.67     -195.77    130.51 o
   1   4  24      248.47      234.73    120.17 o
 -16   1  25        2.71       75.39    108.76 o
 -15   1  25        0.37       86.13    107.26 o
 -14   1  25     1312.83     1172.46    133.57 o
 -13   1  25       37.59       29.28     65.47 o
 -12   1  25     2680.27     2764.13    128.73 o
 -11   1  25       31.94       49.81     99.41 o
 -10   1  25       21.28       16.14     78.65 o
  -9   1  25       30.74       70.65    147.18 o
  -8   1  25       36.50      -18.62     41.46 o
  -7   1  25      833.74      858.76     73.14 o
  -6   1  25      555.11      613.80     68.95 o
  -5   1  25     2898.27     3130.57    128.36 o
  -4   1  25      500.33      541.70     79.15 o
  -3   1  25       29.90      130.72     47.61 o
  -2   1  25       27.87       30.75     44.07 o
  -1   1  25        8.43       30.40     50.41 o
   0   1  25      265.13      161.07     59.46 o
   1   1  25     1447.82     1469.97    202.23 o
   2   1  25      914.54     1124.24     97.95 o
   3   1  25      850.47      600.44     87.61 o
   4   1  25      255.23       -4.78    112.84 o
   5   1  25       77.27       85.44     89.23 o
 -16   2  25      497.50      559.09    138.09 o
 -15   2  25      857.64      788.38    143.99 o
 -14   2  25        0.28     -147.43    111.78 o
 -13   2  25       83.98      138.80     90.74 o
 -12   2  25      102.04     -133.50    100.33 o
 -11   2  25     1181.59     1395.21    147.49 o
 -10   2  25      370.65      152.51     90.86 o
  -9   2  25      788.19      581.55     89.89 o
  -8   2  25     3903.77     3922.23    215.37 o
  -7   2  25       26.15       17.20     56.45 o
  -6   2  25     1528.47     1382.46    134.23 o
  -5   2  25      235.15       93.12     82.83 o
  -4   2  25      955.55     1175.81    115.69 o
  -3   2  25      568.11      460.20    102.60 o
  -2   2  25      364.64      352.92    101.98 o
  -1   2  25     3357.04     3092.53    198.00 o
   0   2  25      175.29       78.59     75.85 o
   1   2  25      244.12      545.57    118.54 o
   2   2  25        5.78     -144.74    105.09 o
   3   2  25      470.79      589.25    110.13 o
   4   2  25      179.72      194.75    129.05 o
 -14   3  25       20.64       19.72     84.45 o
 -13   3  25      206.51       70.41    109.16 o
 -12   3  25       15.73      298.71    121.75 o
 -11   3  25       30.28      -17.81    103.23 o
 -10   3  25      182.28      393.30    114.80 o
  -9   3  25      114.57        7.00    102.24 o
  -8   3  25      242.43        0.54     97.55 o
  -7   3  25       37.01       21.48     69.33 o
  -6   3  25      220.32      347.29    109.75 o
  -5   3  25       61.31       95.31     87.40 o
  -4   3  25       13.08      236.59    109.90 o
  -3   3  25      402.09      390.91    115.85 o
  -2   3  25      410.83      574.99    100.35 o
  -1   3  25      114.06      195.32    108.62 o
   0   3  25       26.47       21.70    106.53 o
   1   3  25      184.79      137.23     95.78 o
   2   3  25      130.08      308.14    131.07 o
 -11   4  25      202.56      121.32    118.50 o
 -10   4  25      835.64      668.87    134.73 o
  -9   4  25      420.38      219.84    119.30 o
  -8   4  25      379.48      475.09    132.56 o
  -7   4  25       57.56      -35.79     92.86 o
  -6   4  25      372.91      240.33    117.74 o
  -5   4  25      108.58      -57.10    116.35 o
  -4   4  25        0.56     -108.62    109.36 o
  -3   4  25      854.64      974.77    151.19 o
  -2   4  25      105.30       44.20    116.63 o
  -1   4  25      618.87      765.18    150.21 o
 -16   0  26      649.10      501.29    135.03 o
 -15   0  26       79.93      220.62    106.51 o
 -14   0  26      118.71       72.46    103.00 o
 -13   0  26      315.36      422.22    113.01 o
 -12   0  26       57.27      -83.70     92.72 o
 -11   0  26     4132.89     4199.42    226.20 o
 -10   0  26      324.19      277.39     89.69 o
  -9   0  26     1368.88     1397.14    130.74 o
  -8   0  26      580.63      669.89     89.71 o
  -7   0  26        7.50      -55.20     77.90 o
  -6   0  26      399.34      262.74     89.43 o
  -5   0  26       46.08       35.46     83.61 o
  -4   0  26     3459.58     3577.89    200.19 o
  -3   0  26      579.72      431.60     99.44 o
  -2   0  26      318.13      327.14    102.40 o
  -1   0  26     2779.99     2627.79    178.28 o
   0   0  26        5.92      -27.71     74.18 o
   1   0  26        6.04      208.28    104.66 o
   2   0  26      424.07      415.63    119.08 o
   3   0  26     2544.54     2493.41    190.34 o
   4   0  26      148.66      176.49    129.17 o
 -16   1  26       26.84       35.88    102.27 o
 -15   1  26      168.68     -114.23    109.21 o
 -14   1  26      816.61      678.20    131.26 o
 -13   1  26        4.32      108.25    105.87 o
 -12   1  26      539.15      520.98    117.95 o
 -11   1  26       53.98      115.72     67.04 o
 -10   1  26      450.77      532.54     71.98 o
  -9   1  26       14.16      -29.43     47.58 o
  -8   1  26      660.44      786.65    168.59 o
  -7   1  26      942.94     1000.10     78.10 o
  -6   1  26        0.01        3.19    109.95 o
  -5   1  26      580.16      791.16     80.21 o
  -4   1  26      160.71      124.73     60.69 o
  -3   1  26      364.61      606.58     68.48 o
  -2   1  26       26.20       64.38     52.79 o
  -1   1  26      202.17      174.39    117.82 o
   0   1  26     1293.38     1383.74    163.85 o
   1   1  26      153.73      295.03     79.00 o
   2   1  26      354.27      328.82    111.90 o
   3   1  26        1.36     -180.23    120.15 o
   4   1  26      142.68        8.27     88.11 o
 -15   2  26      428.45      383.05    133.26 o
 -14   2  26       90.47      305.35    123.54 o
 -13   2  26      137.42        7.19    107.49 o
 -12   2  26      400.58      577.94    120.26 o
 -11   2  26      148.98        6.48     87.63 o
 -10   2  26      118.96       35.12     88.32 o
  -9   2  26      897.07      822.40    124.76 o
  -8   2  26       21.62      142.69     89.24 o
  -7   2  26      209.44      283.70    103.82 o
  -6   2  26      140.74       56.28     86.34 o
  -5   2  26        6.42      -70.56     89.54 o
  -4   2  26      818.74      663.62    106.65 o
  -3   2  26        1.95       99.01     97.17 o
  -2   2  26      155.69      176.63    102.60 o
  -1   2  26       16.38       70.46     93.01 o
   0   2  26      461.03      356.45    107.63 o
   1   2  26        0.16      -19.58    112.86 o
   2   2  26      473.76      360.90     97.91 o
   3   2  26        9.19      -33.83    123.02 o
 -13   3  26       86.70      163.12     89.87 o
 -12   3  26       98.95      147.94    108.74 o
 -11   3  26       11.45      -84.93    114.32 o
 -10   3  26      126.65      122.85    110.22 o
  -9   3  26       26.54       57.05    101.84 o
  -8   3  26      980.96      834.86    114.16 o
  -7   3  26     1675.73     1676.46    166.43 o
  -6   3  26      147.89      115.88    106.24 o
  -5   3  26     2205.86     2270.80    182.86 o
  -4   3  26       22.25       88.63    106.79 o
  -3   3  26       16.99      -19.51    105.66 o
  -2   3  26      354.16      330.21    106.90 o
  -1   3  26        1.60       36.59    105.85 o
   0   3  26      936.02      936.73    123.51 o
   1   3  26      190.51      211.50    127.05 o
  -9   4  26       44.71     -128.30    126.22 o
  -8   4  26      336.76      588.82    133.06 o
  -7   4  26       12.73      -22.40     83.51 o
  -6   4  26        1.89      -83.09    122.12 o
  -5   4  26       71.78       63.09    128.88 o
  -4   4  26      356.50      495.84    125.70 o
  -3   4  26        1.97      272.70    129.57 o
 -15   1  27      396.94      325.14    121.13 o
 -14   1  27       31.87       22.90    112.60 o
 -13   1  27        0.81      -66.08     87.64 o
 -12   1  27      130.98      198.90     84.64 o
 -11   1  27        5.67       18.00     72.87 o
 -10   1  27     2327.05     2603.17    181.58 o
  -9   1  27      104.32      -57.12     67.36 o
  -8   1  27     1186.39     1097.61    112.50 o
  -7   1  27     1361.98     1232.08     90.13 o
  -6   1  27       17.63       40.13     55.16 o
  -5   1  27       12.24       39.72     55.34 o
  -4   1  27       50.20       53.72     58.98 o
  -3   1  27     2584.89     2670.66    124.95 o
  -2   1  27      861.07      866.43     86.77 o
  -1   1  27      754.25      508.24    121.09 o
   0   1  27      627.81      666.42    131.83 o
   1   1  27        3.59      180.73    106.46 o
   2   1  27        1.36      229.73    125.11 o
 -14   2  27      560.72      519.14    142.93 o
 -13   2  27     1158.66     1135.45    141.46 o
 -12   2  27      121.99      283.42    118.96 o
 -11   2  27      858.34      960.50    138.10 o
 -10   2  27      130.00       40.14    102.08 o
  -9   2  27      391.40      569.91    108.55 o
  -8   2  27       97.96       16.26     91.03 o
  -7   2  27     1921.60     1570.05    157.51 o
  -6   2  27     2233.68     1967.87    153.74 o
  -5   2  27       32.98       92.89    102.74 o
  -4   2  27     2193.92     2500.24    185.78 o
  -3   2  27       85.11       12.74     99.09 o
  -2   2  27      150.81      340.65    117.46 o
  -1   2  27       88.16      108.53     81.88 o
   0   2  27       56.91      186.83    118.00 o
   1   2  27      640.14      633.79    134.06 o
 -12   3  27        1.13       81.09    110.11 o
 -11   3  27      482.28      569.72    111.08 o
 -10   3  27        1.02      175.69     86.05 o
  -9   3  27      136.07      213.57     88.08 o
  -8   3  27      215.51      231.08    116.19 o
  -7   3  27      404.44      364.58    126.95 o
  -6   3  27      225.38      196.45    101.21 o
  -5   3  27        3.79      139.86    116.33 o
  -4   3  27       21.59       79.32    114.19 o
  -3   3  27       62.92       61.09    112.89 o
  -2   3  27        9.47       71.80    111.94 o
  -1   3  27       20.33       64.46    113.05 o
 -15   0  28        7.95       73.90    118.94 o
 -14   0  28      924.74      630.35    126.64 o
 -13   0  28      331.09      666.05    134.09 o
 -12   0  28      223.94      348.28    123.21 o
 -11   0  28        0.04        6.17     94.94 o
 -10   0  28       21.77      116.28     79.77 o
  -9   0  28     2764.52     3254.26    200.95 o
  -8   0  28       22.23       -3.74     66.45 o
  -7   0  28     1391.12     1488.73    147.94 o
  -6   0  28     1049.19     1431.74    147.36 o
  -5   0  28        3.20      -58.30     72.09 o
  -4   0  28      116.65      317.16    107.16 o
  -3   0  28      220.28      510.99    121.09 o
  -2   0  28     1446.85     2098.70    173.86 o
  -1   0  28      679.34      792.95    124.13 o
   0   0  28      706.75      911.87    144.03 o
   1   0  28      986.11      803.46    141.51 o
   2   0  28       24.42       15.71    128.86 o
 -14   1  28        1.11      -91.15    100.42 o
 -13   1  28      138.55       47.33    112.93 o
 -12   1  28       96.87       58.44    107.26 o
 -11   1  28       58.09       55.71    103.73 o
 -10   1  28      606.55      818.44    135.93 o
  -9   1  28       55.84      -25.56     82.00 o
  -8   1  28      148.34      260.83    106.81 o
  -7   1  28       80.70       71.78    100.28 o
  -6   1  28      603.55      818.01    130.79 o
  -5   1  28      359.98      155.11     91.01 o
  -4   1  28        4.48       65.61    109.62 o
  -3   1  28      834.73     1344.84    146.48 o
  -2   1  28       39.28      138.29    106.18 o
  -1   1  28       41.73       47.54    111.85 o
   0   1  28        2.31      -93.07     87.63 o
   1   1  28       34.40      139.75    121.93 o
 -13   2  28        4.53       34.66    125.71 o
 -12   2  28      188.22      103.30    110.41 o
 -11   2  28        0.28      -40.87     90.84 o
 -10   2  28        0.75        0.05     90.82 o
  -9   2  28      181.67      371.50    123.20 o
  -8   2  28      196.05      218.73    113.36 o
  -7   2  28     1531.87     1292.44    147.97 o
  -6   2  28       99.31       81.82    110.22 o
  -5   2  28      374.07      500.65    129.78 o
  -4   2  28       87.26       35.00    106.90 o
  -3   2  28       12.28      177.60    119.29 o
  -2   2  28       40.16     -189.07    126.04 o
  -1   2  28      161.34       18.57    111.21 o
   0   2  28       11.48      332.51    131.67 o
 -11   3  28       14.44       14.94    128.04 o
 -10   3  28     1577.79     1481.38    173.06 o
  -9   3  28        1.02     -184.66    123.11 o
  -8   3  28      418.27      311.62    127.85 o
  -7   3  28        6.29      -56.02    120.33 o
  -6   3  28      796.84      754.53    119.44 o
  -5   3  28      788.58      586.31    139.09 o
  -4   3  28      347.42      182.39    121.09 o
  -3   3  28     1173.92     1323.12    156.63 o
 -13   1  29     1134.88     1034.75    148.81 o
 -12   1  29      300.71      349.45     99.84 o
 -11   1  29      365.95      316.64     93.36 o
 -10   1  29      101.11      105.96     96.30 o
  -9   1  29       34.84      -35.90    113.79 o
  -8   1  29     1138.50     1192.56    150.91 o
  -7   1  29       19.80      -10.93     81.72 o
  -6   1  29     2007.98     1707.08    170.13 o
  -5   1  29      913.90      897.88    121.82 o
  -4   1  29      280.29      274.75    119.49 o
  -3   1  29      214.91      361.64    114.80 o
  -2   1  29      117.54      145.84    118.31 o
  -1   1  29      561.99      802.16    142.43 o
   0   1  29      191.26      230.27    121.98 o
 -12   2  29      373.54      316.87    133.26 o
 -11   2  29       70.19     -151.38    127.70 o
 -10   2  29      219.62      145.71    121.18 o
  -9   2  29     2500.28     2513.34    200.73 o
  -8   2  29      207.74     -132.09    113.50 o
  -7   2  29      114.95      203.75    100.05 o
  -6   2  29      543.92      745.32    144.19 o
  -5   2  29      740.67      821.64    139.32 o
  -4   2  29      503.29      375.18    129.19 o
  -3   2  29        3.30       80.94    120.83 o
  -2   2  29     1837.66     2343.09    200.05 o
  -7   3  29       23.67       38.68    114.79 o
 -12   0  30      815.52      802.37    138.31 o
 -11   0  30       67.04      165.87     96.89 o
 -10   0  30      306.57      169.50     99.55 o
  -9   0  30      297.65      352.77    122.12 o
  -8   0  30       25.89     -181.87    121.25 o
  -7   0  30      880.11      988.91    147.33 o
  -6   0  30       22.46       69.10    112.23 o
  -5   0  30     1186.49     1417.98    161.84 o
  -4   0  30      307.27      465.55    119.53 o
  -3   0  30      227.48      143.37    118.92 o
  -2   0  30      427.34      450.75    122.60 o
 -12   1  30       63.64      -10.50    119.51 o
 -11   1  30       21.49      199.35    124.72 o
 -10   1  30       63.74      -15.50    121.84 o
  -9   1  30       18.59     -154.91    121.53 o
  -8   1  30     1285.93     1584.25    147.92 o
  -7   1  30       74.32     -126.88    123.04 o
  -6   1  30       18.24        8.88    120.02 o
  -5   1  30       42.37       72.94    119.93 o
  -4   1  30       21.66       -1.23    122.10 o
  -3   1  30       36.02       37.69    110.18 o
  -2   1  30       22.63      -39.34    124.29 o
 -10   2  30      150.46      192.80    123.92 o
  -9   2  30       13.32       80.21    109.07 o
  -8   2  30       61.95     -114.09     94.54 o
  -7   2  30        0.60     -139.63    130.42 o
  -6   2  30       83.66      178.38    133.83 o
  -5   2  30      440.74      569.03    125.40 o
  -4   2  30      203.28      141.53    133.08 o
 -10   1  31        6.01      -84.74     97.03 o
  -9   1  31      668.40      877.66    135.34 o
  -8   1  31      366.50      495.77    140.83 o
  -7   1  31       79.46      144.67    131.03 o
  -6   1  31       22.95     -165.77    110.51 o
  -5   1  31        1.12      202.69    133.10 o
 
